# Supplementary material for: Chronic hepatitis B infection and non-hepatocellular cancers: A hospital registry-based, case-control study
Source: PLoS One. 2018 Mar 15;13(3):e0193232. doi: 10.1371/journal.pone.0193232 (PMC5854295; doi:10.1371/journal.pone.0193232)
Supplement: S1 File — This file contains raw data about clinical variables of each patient in this study. (XLSX) [file pone.0193232.s001.xlsx]

## Sheet: male
pt_no	HBsAg	Age	DM	HTN	Alcohol	Smoking	Cholesterol	BMI	Case	Group
1	0	69	1	0	ex	none	170	22.4	kidney	cancer
2	0	69	1	0	ex	none	112	22.4	GB	cancer
3	0	74	0	0	ex	none	177	24.4	stomach	cancer
4	0	74	0	0	ex	none	177	24.4	GB	cancer
5	0	65	0	0	ex	none	212	23.8	stomach	cancer
6	0	65	0	0	ex	none	212	23.8	esophagus	cancer
7	0	77	0	0	ex	none	112	23.1	stomach	cancer
8	0	77	0	0	ex	none	112	23.1	lung	cancer
9	0	75	1	0	ex	current	194	26.6	stomach	cancer
10	0	75	1	0	ex	current	194	26.6	colon	cancer
11	0	71	1	1	ex	current	249	24.6	bladder	cancer
12	0	71	1	1	ex	current	152	24.6	GB	cancer
13	0	77	0	0	none	current	224	19.1	stomach	cancer
14	0	77	0	0	none	current	224	19.1	esophagus	cancer
15	0	69	0	0	ex	none	173	23.9	stomach	cancer
16	0	69	0	0	ex	none	173	23.9	colon	cancer
17	0	78	1	0	current	none	140	23.4	stomach	cancer
18	0	78	1	0	current	none	140	23.4	colon	cancer
19	1	71	0	0	ex	none	140	23.3	lung	cancer
20	1	71	0	0	ex	none	140	23.3	kidney	cancer
21	0	78	0	0	none	none	160	19.5	prostate	cancer
22	0	78	0	0	none	none	160	19.5	esophagus	cancer
23	0	76	0	0	ex	none	133	21.9	stomach	cancer
24	0	76	0	0	ex	none	133	21.9	esophagus	cancer
25	0	60	0	0	ex	none	165	24.5	rectum	cancer
26	0	60	0	0	ex	none	150	24.5	lung	cancer
27	0	60	1	1	none	none	128	25.7	stomach	cancer
28	0	60	1	1	none	none	128	25.7	biliary	cancer
29	0	67	1	1	ex	none	145	22.3	stomach	cancer
30	0	67	1	1	ex	none	145	22.3	esophagus	cancer
31	0	75	0	0	current	current	149	29.3	stomach	cancer
32	0	75	0	0	current	current	149	29.3	colon	cancer
33	0	73	0	0	current	none	214	15.9	head and neck	cancer
34	0	73	0	0	current	none	214	15.9	esophagus	cancer
35	0	60	1	0	ex	current	103	22.1	pancreas	cancer
36	0	60	1	0	ex	current	180	22.1	colon	cancer
37	0	73	0	0	ex	none	74	19.9	hematologic	cancer
38	0	73	0	0	ex	none	92	19.9	colon	cancer
39	0	81	0	0	ex	none	149	21.1	stomach	cancer
40	0	81	0	0	ex	none	149	21.1	esophagus	cancer
41	0	67	1	0	ex	none	133	18.9	stomach	cancer
42	0	67	1	0	ex	none	133	18.9	colon	cancer
43	0	67	1	0	current	current	221	23.3	stomach	cancer
44	0	67	1	0	current	current	221	23.3	colon	cancer
45	0	69	1	1	none	current	134	26.8	stomach	cancer
46	0	69	1	1	none	current	134	26.8	prostate	cancer
47	0	73	1	1	none	current	135	24.9	stomach	cancer
48	0	73	1	1	none	current	135	24.9	esophagus	cancer
49	0	55	1	1	ex	none	208	25.8	stomach	cancer
50	0	55	1	1	ex	none	208	25.8	esophagus	cancer
51	0	69	0	0	ex	none	105	20.3	lung	cancer
52	0	69	0	0	ex	none	157	20.3	hematologic	cancer
53	0	74	1	1	current	current	166	18.3	stomach	cancer
54	0	74	1	1	current	current	167	18.3	lung	cancer
55	0	77	1	0	none	none	149	17.6	stomach	cancer
56	0	77	1	0	none	none	149	17.6	lung	cancer
57	0	61	0	0	ex	none	189	20	stomach	cancer
58	0	61	0	0	ex	none	165	20	pancreas	cancer
59	0	74	0	0	ex	none	197	19	stomach	cancer
60	0	74	0	0	ex	none	197	19	rectum	cancer
61	0	65	1	0	ex	none	210	24.5	stomach	cancer
62	0	65	1	0	ex	none	210	24.5	head and neck	cancer
63	0	59	0	0	current	current	125	21.9	rectum	cancer
64	0	59	0	0	current	current	222	21.9	lymphoma	cancer
65	0	53	0	0	current	current	148	18.6	head and neck	cancer
66	0	53	0	0	current	current	150	18.6	esophagus	cancer
67	0	74	1	1	ex	none	210	21.8	stomach	cancer
68	0	74	1	1	ex	none	210	21.8	esophagus	cancer
69	0	59	0	0	ex	none	127	23.5	pancreas	cancer
70	0	59	0	0	ex	none	127	23.5	colon	cancer
71	0	56	1	0	ex	none	124	30.7	stomach	cancer
72	0	56	1	0	ex	none	174	30.7	lymphoma	cancer
73	0	73	1	1	none	current	192	24.6	stomach	cancer
74	0	73	1	1	none	current	192	24.6	lung	cancer
75	0	52	0	1	ex	none	124	18	head and neck	cancer
76	0	52	0	1	ex	none	124	18	esophagus	cancer
77	0	72	1	0	ex	current	68	22.3	stomach	cancer
78	0	72	1	0	ex	current	97	22.3	lung	cancer
79	0	65	0	0	ex	none	164	26.6	lung	cancer
80	0	65	0	0	ex	none	164	26.6	head and neck	cancer
81	0	86	0	0	ex	none	158	26.4	lung	cancer
82	0	86	0	0	ex	none	158	26.4	colon	cancer
83	0	63	0	1	ex	current	155	22.4	stomach	cancer
84	0	63	0	1	ex	current	155	22.4	esophagus	cancer
85	0	74	0	0	ex	none	102	21.4	stomach	cancer
86	0	74	0	0	ex	none	102	21.4	biliary	cancer
87	0	72	0	0	current	none	175	16.4	lung	cancer
88	0	72	0	0	current	none	175	16.4	head and neck	cancer
89	0	72	0	0	none	none	173	21.9	stomach	cancer
90	0	72	0	0	none	none	173	21.9	prostate	cancer
91	0	97	0	0	ex	none	161	22.8	lung	cancer
92	0	97	0	0	ex	none	161	22.8	kidney	cancer
93	0	75	1	1	none	current	165	27	rectum	cancer
94	0	75	1	1	none	current	165	27	lung	cancer
95	0	56	0	0	ex	current	198	30.1	stomach	cancer
96	0	56	0	0	ex	current	198	30.1	rectum	cancer
97	0	76	0	0	none	none	103	21.2	stomach	cancer
98	0	76	0	0	none	none	87	21.2	biliary	cancer
99	0	82	0	0	ex	none	203	24.7	lung	cancer
100	0	82	0	0	ex	none	203	24.7	colon	cancer
101	0	76	0	0	ex	none	181	20.5	stomach	cancer
102	0	76	0	0	ex	none	83	20.5	lung	cancer
103	0	87	1	0	ex	none	204	24.6	head and neck	cancer
104	0	87	1	0	ex	none	204	24.6	esophagus	cancer
105	0	56	1	1	current	none	231	24.5	stomach	cancer
106	0	56	1	1	current	none	226	24.5	lung	cancer
107	0	73	1	1	ex	none	111	21	lung	cancer
108	0	73	1	1	ex	none	111	21	head and neck	cancer
109	0	74	0	0	current	none	92	18.6	lung	cancer
110	0	74	0	0	current	none	92	18.6	head and neck	cancer
111	0	77	0	0	current	none	131	25.1	stomach	cancer
112	0	77	0	0	current	none	131	25.1	rectum	cancer
113	0	65	0	0	ex	current	169	22.1	lung	cancer
114	0	65	0	0	ex	current	169	22.1	esophagus	cancer
115	0	78	0	0	ex	none	146	19.3	stomach	cancer
116	0	78	0	0	ex	none	146	19.3	esophagus	cancer
117	0	73	0	1	ex	none	131	23.4	lung	cancer
118	0	73	1	0	ex	none	139	23.4	biliary	cancer
119	0	82	1	0	none	none	207	22.9	pancreas	cancer
120	0	82	1	0	none	none	207	22.9	colon	cancer
121	0	71	0	0	none	current	208	25.8	stomach	cancer
122	0	71	0	0	none	current	208	25.8	colon	cancer
123	0	80	1	1	ex	none	154	22.2	stomach	cancer
124	0	80	1	1	ex	none	83	22.2	pancreas	cancer
125	0	76	1	0	ex	none	132	25.2	stomach	cancer
126	0	76	1	0	ex	none	132	25.2	lung	cancer
127	0	82	1	1	none	none	124	25.3	bladder	cancer
128	0	82	1	1	none	none	124	25.3	GB	cancer
129	0	77	0	0	ex	none	208	22.3	stomach	cancer
130	0	77	0	0	ex	none	71	22.3	pancreas	cancer
131	0	80	0	0	ex	none	120	26.6	stomach	cancer
132	0	80	0	0	ex	none	120	26.6	esophagus	cancer
133	0	54	0	0	ex	current	186	27.7	stomach	cancer
134	0	54	0	0	ex	current	186	27.7	colon	cancer
135	0	71	0	1	none	none	211	28.3	stomach	cancer
136	0	71	0	1	none	none	211	28.3	lung	cancer
137	0	76	0	0	none	none	203	22.2	stomach	cancer
138	0	76	0	0	none	none	203	22.2	esophagus	cancer
139	0	72	0	0	ex	none	334	24.6	stomach	cancer
140	0	72	0	0	ex	none	334	24.6	GB	cancer
141	0	75	1	0	none	current	191	23	lung	cancer
142	0	75	1	0	none	current	191	23	colon	cancer
143	0	85	1	0	none	none	144	25.9	stomach	cancer
144	0	85	1	0	none	none	144	25.9	colon	cancer
145	0	71	1	0	ex	none	147	23.5	stomach	cancer
146	0	71	1	0	ex	none	147	23.5	GB	cancer
147	0	74	1	0	ex	current	153	22.5	lung	cancer
148	0	74	1	0	ex	current	153	22.5	esophagus	cancer
149	0	76	0	1	ex	none	178	28.2	stomach	cancer
150	0	76	0	1	ex	none	178	28.2	prostate	cancer
151	0	78	0	0	none	none	117	23.9	stomach	cancer
152	0	78	0	0	none	none	117	23.9	colon	cancer
153	0	55	0	0	ex	none	138	24.6	stomach	cancer
154	0	55	0	0	ex	none	138	24.6	esophagus	cancer
155	0	79	1	1	ex	none	144	24.4	prostate	cancer
156	0	79	1	1	ex	none	144	24.4	lung	cancer
157	0	57	1	1	ex	current	158	28.6	stomach	cancer
158	0	57	1	1	ex	current	158	28.6	colon	cancer
159	0	57	0	0	current	none	141	22.6	stomach	cancer
160	0	57	0	0	current	none	141	22.6	esophagus	cancer
161	0	58	1	1	ex	current	141	27.6	stomach	cancer
162	0	58	1	1	ex	current	141	27.6	lung	cancer
163	0	72	0	0	ex	none	181	17.9	stomach	cancer
164	0	72	0	0	ex	none	181	17.9	esophagus	cancer
165	0	55	0	0	ex	none	221	24.8	rectum	cancer
166	0	55	0	0	ex	none	221	24.8	head and neck	cancer
167	0	86	0	0	none	current	172	26.8	stomach	cancer
168	0	86	0	0	none	current	172	26.8	rectum	cancer
169	0	66	1	0	current	none	177	18.9	stomach	cancer
170	0	66	1	0	current	none	177	18.9	lung	cancer
171	0	73	1	1	none	current	125	23.1	stomach	cancer
172	0	73	1	1	current	current	125	23.1	lung	cancer
173	0	78	0	0	ex	none	274	24.6	lung	cancer
174	0	78	0	0	ex	none	274	24.6	colon	cancer
175	0	70	1	0	ex	none	151	23.2	lung	cancer
176	0	70	1	0	ex	none	151	23.2	colon	cancer
177	0	59	0	0	current	current	150	19.6	stomach	cancer
178	0	59	0	0	current	current	150	19.6	colon	cancer
179	0	80	0	0	ex	current	214	24	lung	cancer
180	0	80	0	0	ex	current	214	24	bladder	cancer
181	0	82	0	0	ex	none	143	24	stomach	cancer
182	0	82	0	0	ex	none	143	24	lung	cancer
183	0	63	1	1	none	none	182	34	head and neck	cancer
184	0	63	1	1	none	none	182	34	esophagus	cancer
185	0	65	1	0	current	current	127	22	stomach	cancer
186	0	65	1	0	current	current	127	22	lung	cancer
187	0	72	1	0	none	none	136	21.6	rectum	cancer
188	0	72	1	0	none	none	136	21.6	prostate	cancer
189	0	72	0	0	ex	current	174	20.4	stomach	cancer
190	0	72	0	0	ex	current	174	20.4	colon	cancer
191	0	73	1	1	current	current	145	21.4	stomach	cancer
192	0	73	1	1	current	current	145	21.4	colon	cancer
193	0	68	0	0	none	current	121	27.7	stomach	cancer
194	0	68	0	0	none	current	121	27.7	colon	cancer
195	0	85	0	0	ex	none	199	25.6	rectum	cancer
196	0	85	0	0	ex	none	199	25.6	bladder	cancer
197	0	74	1	0	ex	none	166	25	thyroid	cancer
198	0	74	1	0	ex	none	166	25	rectum	cancer
199	0	75	0	0	none	none	187	22.9	stomach	cancer
200	0	75	0	0	none	none	187	22.9	colon	cancer
201	0	79	1	0	current	none	183	17.8	stomach	cancer
202	0	79	1	0	current	none	183	17.8	skin	cancer
203	0	72	0	0	ex	current	144	25.1	stomach	cancer
204	0	72	0	0	ex	current	144	25.1	lung	cancer
205	0	60	0	0	ex	none	163	23.1	lung	cancer
206	0	60	0	0	ex	none	117	23.1	biliary	cancer
207	0	46	0	0	none	current	323	22.7	stomach	cancer
208	0	46	0	0	none	current	173	22.7	biliary	cancer
209	0	85	1	1	ex	current	168	21.7	lung	cancer
210	0	85	1	1	ex	current	190	21.7	GB	cancer
211	0	72	1	1	ex	none	92	17.5	lung	cancer
212	0	72	1	1	ex	none	92	17.5	hematologic	cancer
213	0	71	0	0	ex	none	174	20.5	head and neck	cancer
214	0	71	0	0	ex	none	174	20.5	esophagus	cancer
215	0	55	0	0	ex	none	230	23	stomach	cancer
216	0	55	0	0	ex	none	230	23	esophagus	cancer
217	0	74	0	0	ex	none	151	20.8	bladder	cancer
218	0	74	0	0	ex	none	151	20.8	biliary	cancer
219	0	40	0	0	current	current	201	26.2	stomach	cancer
220	0	40	0	0	current	current	201	26.2	kidney	cancer
221	0	90	1	0	ex	none	149	26.8	stomach	cancer
222	0	90	1	0	ex	none	149	26.8	prostate	cancer
223	0	78	0	1	ex	none	215	24.3	lung	cancer
224	0	78	1	0	none	none	215	24.3	biliary	cancer
225	0	82	0	0	ex	none	169	30	pancreas	cancer
226	0	82	0	0	ex	none	169	30	colon	cancer
227	0	79	1	1	none	none	159	25	stomach	cancer
228	0	79	1	1	none	none	159	25	rectum	cancer
229	0	54	0	0	current	current	224	26.7	stomach	cancer
230	0	54	0	0	current	current	224	26.7	head and neck	cancer
231	0	78	1	0	ex	none	215	20.1	rectum	cancer
232	0	78	1	0	ex	none	215	20.1	lung	cancer
233	0	77	0	0	ex	none	218	21.3	stomach	cancer
234	0	77	0	0	ex	none	218	21.3	lung	cancer
235	0	77	0	1	none	none	114	28.6	prostate	cancer
236	0	77	0	1	none	none	114	28.6	colon	cancer
237	0	76	0	0	ex	none	164	22.8	prostate	cancer
238	0	76	0	0	ex	none	164	22.8	lung	cancer
239	0	76	1	1	ex	none	100	21.1	kidney	cancer
240	0	76	1	1	ex	none	100	21.1	biliary	cancer
241	0	72	1	0	ex	current	173	25	prostate	cancer
242	0	72	1	0	ex	current	173	25	esophagus	cancer
243	0	74	1	1	none	none	152	26.6	rectum	cancer
244	0	74	1	1	none	none	152	26.6	prostate	cancer
245	0	77	1	1	none	none	161	26.2	prostate	cancer
246	0	77	1	1	none	none	161	26.2	pancreas	cancer
247	1	71	0	0	ex	none	76	24.9	stomach	cancer
248	1	71	0	0	ex	none	76	24.9	lung	cancer
249	0	73	0	1	none	none	111	27.2	stomach	cancer
250	0	73	0	1	none	none	111	27.2	colon	cancer
251	0	65	1	0	ex	current	152	27	stomach	cancer
252	0	65	1	0	ex	current	152	27	esophagus	cancer
253	0	54	0	0	ex	none	187	16.7	stomach	cancer
254	0	54	0	0	ex	none	187	16.7	rectum	cancer
255	0	78	1	1	none	none	161	23.4	stomach	cancer
256	0	78	1	1	none	none	161	23.4	esophagus	cancer
257	0	68	0	0	ex	none	118	21.5	prostate	cancer
258	0	68	0	0	ex	none	118	21.5	lung	cancer
259	0	72	1	0	ex	none	143	29.7	thyroid	cancer
260	0	72	0	1	ex	none	143	29.7	biliary	cancer
261	0	75	1	1	current	none	142	21.3	rectum	cancer
262	0	75	1	1	ex	current	142	21.3	biliary	cancer
263	0	51	0	0	current	current	177	25.6	head and neck	cancer
264	0	51	0	0	current	current	177	25.6	esophagus	cancer
265	0	66	0	0	ex	current	117	25.3	stomach	cancer
266	0	66	0	0	ex	current	117	25.3	rectum	cancer
267	0	72	0	1	current	current	179	19.7	stomach	cancer
268	0	72	0	1	current	current	179	19.7	esophagus	cancer
269	0	69	1	1	none	current	116	27	thyroid	cancer
270	0	69	1	1	none	current	116	27	lymphoma	cancer
271	0	78	1	0	ex	none	122	22.9	stomach	cancer
272	0	78	0	1	none	none	122	22.9	biliary	cancer
273	0	73	1	1	ex	none	138	26.5	stomach	cancer
274	0	73	1	1	ex	none	138	26.5	rectum	cancer
275	0	79	0	0	ex	none	146	23.7	stomach	cancer
276	0	79	0	0	ex	none	146	23.7	head and neck	cancer
277	0	68	0	0	current	current	159	21.2	stomach	cancer
278	0	68	0	0	current	current	159	21.2	esophagus	cancer
279	0	67	0	1	ex	none	118	21.6	lung	cancer
280	0	67	0	1	ex	none	118	21.6	hematologic	cancer
281	0	75	0	1	ex	none	227	24.2	stomach	cancer
282	0	75	0	1	ex	none	227	24.2	colon	cancer
283	0	56	0	0	ex	current	181	25.5	stomach	cancer
284	0	56	0	0	ex	current	181	25.5	rectum	cancer
285	0	87	0	1	ex	none	177	21.3	stomach	cancer
286	0	87	0	1	ex	none	177	21.3	esophagus	cancer
287	0	62	0	0	current	current	163	20.2	control	control
288	0	62	0	0	current	current	182	20.5	GB	cancer
289	0	55	0	0	none	none	189	19.2	thyroid	cancer
290	0	55	0	0	none	none	187	19.2	lymphoma	cancer
291	0	56	0	0	none	none	183	21.4	rectum	cancer
292	0	56	0	0	none	none	183	21.4	bladder	cancer
293	0	57	0	0	current	current	161	27.1	thyroid	cancer
294	0	57	0	0	current	current	161	27.1	stomach	cancer
295	0	73	0	0	current	none	104	20.6	lung	cancer
296	0	73	0	0	current	none	104	20.6	biliary	cancer
297	0	37	0	0	ex	current	227	25.3	control	control
298	0	37	0	0	current	current	220	25.2	GB	cancer
299	0	76	0	0	ex	current	233	23.6	lung	cancer
300	0	76	0	0	ex	current	233	23.6	colon	cancer
301	0	72	0	0	ex	none	197	22.3	head and neck	cancer
302	0	72	0	0	ex	none	197	22.3	esophagus	cancer
303	0	68	0	0	ex	current	150	24.4	stomach	cancer
304	0	68	0	0	ex	current	150	24.4	esophagus	cancer
305	0	71	0	0	ex	none	155	20.6	head and neck	cancer
306	0	71	0	0	ex	none	155	20.6	esophagus	cancer
307	0	66	1	0	ex	none	206	26.1	head and neck	cancer
308	0	66	0	1	ex	none	206	26.1	biliary	cancer
309	0	82	1	0	ex	current	107	22.2	rectum	cancer
310	0	82	1	0	ex	current	107	22.2	head and neck	cancer
311	0	62	0	0	ex	current	122	20	lung	cancer
312	0	62	0	0	ex	current	121	20	colon	cancer
313	0	72	0	0	current	none	212	23.6	stomach	cancer
314	0	72	0	0	current	none	212	23.6	esophagus	cancer
315	0	74	0	0	current	current	226	23.5	pancreas	cancer
316	0	74	0	0	current	current	226	23.5	lymphoma	cancer
317	0	80	1	0	ex	none	118	26.6	rectum	cancer
318	0	80	1	0	ex	none	118	26.6	prostate	cancer
319	0	73	1	0	none	none	149	21.9	lung	cancer
320	0	73	1	0	none	none	149	21.9	bladder	cancer
321	0	41	0	0	ex	none	167	17.7	stomach	cancer
322	0	41	0	0	ex	none	167	17.7	rectum	cancer
323	0	71	0	0	none	current	179	21.8	lung	cancer
324	0	71	0	0	none	current	179	21.8	colon	cancer
325	0	75	0	0	ex	none	57	22.2	prostate	cancer
326	0	75	0	0	ex	none	57	22.2	biliary	cancer
327	0	80	1	0	none	none	192	22.6	rectum	cancer
328	0	80	1	0	none	none	126	22.6	kidney	cancer
329	0	67	0	0	current	current	155	21.3	stomach	cancer
330	0	67	0	0	current	current	155	21.3	esophagus	cancer
331	0	78	1	0	ex	current	223	24	stomach	cancer
332	0	78	1	0	ex	current	223	24	colon	cancer
333	0	72	0	0	current	current	180	19.5	stomach	cancer
334	0	72	0	0	current	current	180	19.5	rectum	cancer
335	0	81	0	0	ex	none	139	19.9	lung	cancer
336	0	81	0	0	ex	none	142	19.9	biliary	cancer
337	0	58	1	0	current	none	157	23.3	stomach	cancer
338	0	58	1	0	current	none	163	23.3	head and neck	cancer
339	0	70	0	0	current	current	170	18.2	prostate	cancer
340	0	70	0	0	current	current	160	18.2	lymphoma	cancer
341	0	44	0	0	none	none	175	23	sarcoma	cancer
342	0	44	0	0	none	none	171	23	brain	cancer
343	0	62	0	0	none	current	213	25.6	colon	cancer
344	0	62	0	0	none	current	229	25.6	biliary	cancer
345	0	78	1	0	none	none	72	21	stomach	cancer
346	0	78	1	0	none	none	72	21	prostate	cancer
347	0	76	0	1	ex	none	159	24.4	prostate	cancer
348	0	76	0	1	ex	none	159	24.4	lung	cancer
349	0	70	1	0	none	none	248	22.3	stomach	cancer
350	0	70	1	0	none	none	213	22.3	biliary	cancer
351	1	72	0	0	ex	none	199	20.8	sarcoma	cancer
352	1	72	0	0	ex	none	199	20.8	lung	cancer
353	0	70	0	0	ex	none	212	18.4	stomach	cancer
354	0	70	0	0	ex	none	212	18.4	head and neck	cancer
355	0	74	1	0	ex	none	220	25.8	stomach	cancer
356	0	74	1	0	ex	none	153	25.8	lymphoma	cancer
357	0	55	0	0	ex	none	175	21.7	stomach	cancer
358	0	55	0	0	ex	none	175	21.7	rectum	cancer
359	0	72	1	1	none	none	213	22.8	stomach	cancer
360	0	72	1	1	none	none	213	22.8	rectum	cancer
361	0	78	0	0	none	current	213	23.5	stomach	cancer
362	0	78	0	0	none	current	134	23.5	kidney	cancer
363	0	75	0	0	ex	current	160	20.2	stomach	cancer
364	0	75	0	0	ex	current	160	20.2	esophagus	cancer
365	0	61	0	0	ex	current	120	20.5	stomach	cancer
366	0	61	0	0	ex	current	120	20.5	esophagus	cancer
367	0	64	1	1	ex	none	184	26.3	stomach	cancer
368	0	64	1	1	ex	none	184	26.3	lung	cancer
369	1	38	0	0	current	none	150	21.7	stomach	cancer
370	1	38	0	0	current	none	150	21.7	colon	cancer
371	0	88	0	0	none	none	150	25.7	lung	cancer
372	0	88	0	0	none	none	198	25.7	colon	cancer
373	0	73	0	0	ex	current	107	26.6	lung	cancer
374	0	73	0	0	ex	current	157	26.6	colon	cancer
375	0	64	0	0	current	current	216	22.2	stomach	cancer
376	0	64	0	0	current	current	216	22.2	lung	cancer
377	0	59	1	0	ex	current	210	25.5	rectum	cancer
378	0	59	0	1	current	none	134	25.5	biliary	cancer
379	0	78	0	0	ex	none	162	23.2	stomach	cancer
380	0	78	0	0	ex	none	141	23.2	lymphoma	cancer
381	0	76	0	1	ex	none	137	24.2	lymphoma	cancer
382	0	76	0	1	ex	none	179	24.2	head and neck	cancer
383	0	65	0	0	current	current	222	23	lung	cancer
384	0	65	0	0	current	current	222	23	head and neck	cancer
385	0	77	1	1	ex	none	134	24.6	stomach	cancer
386	0	77	1	1	ex	none	134	24.6	prostate	cancer
387	0	77	1	1	ex	none	134	24.6	biliary	cancer
388	0	80	1	0	none	none	170	22.9	stomach	cancer
389	0	80	1	0	none	none	170	22.9	rectum	cancer
390	0	72	0	0	ex	none	241	24.7	prostate	cancer
391	0	72	0	0	ex	none	241	24.7	lung	cancer
392	0	68	1	0	ex	none	248	18.4	stomach	cancer
393	0	68	1	0	ex	none	248	18.4	lung	cancer
394	0	61	0	1	current	none	95	18.4	lung	cancer
395	0	61	0	1	current	none	98	18.4	head and neck	cancer
396	0	60	1	1	current	none	122	28	thyroid	cancer
397	0	60	1	1	current	none	122	28	esophagus	cancer
398	0	62	0	0	ex	none	199	24.8	stomach	cancer
399	0	62	0	0	ex	none	199	24.8	rectum	cancer
400	0	60	1	0	current	current	183	25.7	stomach	cancer
401	0	60	0	1	current	current	183	25.7	biliary	cancer
402	0	72	0	0	ex	none	98	23.9	hematologic	cancer
403	0	72	0	0	ex	none	98	23.9	esophagus	cancer
404	0	60	0	0	current	current	163	18.9	stomach	cancer
405	0	60	0	0	current	current	163	18.9	esophagus	cancer
406	0	76	0	0	ex	none	138	16	stomach	cancer
407	0	76	0	0	ex	none	139	16	biliary	cancer
408	0	82	0	1	ex	none	200	22.7	stomach	cancer
409	0	82	0	1	ex	none	205	22.7	head and neck	cancer
410	0	82	0	0	ex	none	132	19.8	stomach	cancer
411	0	82	0	0	ex	none	132	19.8	esophagus	cancer
412	0	69	1	0	ex	none	189	28.6	prostate	cancer
413	0	69	1	0	ex	none	162	28.6	lymphoma	cancer
414	0	62	1	1	ex	none	130	21.3	hematologic	cancer
415	0	62	1	1	ex	none	130	21.3	biliary	cancer
416	0	74	0	0	none	none	185	20.5	stomach	cancer
417	0	74	0	0	none	none	185	20.5	bladder	cancer
418	0	59	0	0	ex	current	134	23.9	head and neck	cancer
419	0	59	0	0	ex	current	134	23.9	esophagus	cancer
420	0	79	1	0	current	none	159	19	stomach	cancer
421	0	79	1	0	current	none	159	19	lung	cancer
422	0	81	1	0	ex	none	223	19.3	stomach	cancer
423	0	81	1	0	ex	none	223	19.3	esophagus	cancer
424	0	54	1	1	ex	none	164	25.8	stomach	cancer
425	0	54	1	1	ex	none	142	25.8	kidney	cancer
426	0	57	0	0	ex	none	101	23.8	stomach	cancer
427	0	57	0	0	ex	none	101	23.8	lung	cancer
428	0	82	0	0	ex	current	167	19	esophagus	cancer
429	0	82	0	0	ex	current	89	19	biliary	cancer
430	0	76	0	0	ex	none	214	28.6	stomach	cancer
431	0	76	0	0	ex	none	214	28.6	colon	cancer
432	0	79	0	0	ex	none	111	25.9	stomach	cancer
433	0	79	0	0	ex	none	109	25.9	prostate	cancer
434	0	49	0	0	ex	none	187	27.3	stomach	cancer
435	0	49	0	0	ex	none	187	27.3	rectum	cancer
436	0	72	0	0	current	none	109	25.2	rectum	cancer
437	0	72	0	0	current	none	232	25.2	lymphoma	cancer
438	0	70	1	0	ex	none	145	19.1	stomach	cancer
439	0	70	1	0	ex	none	103	19.1	lung	cancer
440	0	70	1	1	none	none	187	30.4	stomach	cancer
441	0	70	1	1	none	none	187	30.4	GB	cancer
442	0	78	0	0	ex	current	175	26.6	lung	cancer
443	0	78	0	0	ex	current	175	26.6	bladder	cancer
444	0	66	0	0	none	none	140	22.9	thyroid	cancer
445	0	66	0	0	none	none	86	22.9	prostate	cancer
446	1	57	0	0	current	current	195	26.5	rectum	cancer
447	1	57	0	0	current	current	130	26.5	pancreas	cancer
448	0	76	1	0	ex	current	183	20.9	head and neck	cancer
449	0	76	1	0	ex	current	183	20.9	colon	cancer
450	0	74	0	0	ex	none	143	26.3	lung	cancer
451	0	74	0	0	ex	none	160	26.3	colon	cancer
452	0	65	0	0	ex	current	121	25.1	stomach	cancer
453	0	65	0	0	ex	current	121	25.1	prostate	cancer
454	1	71	0	0	current	none	144	18.6	hematologic	cancer
455	1	71	0	0	current	none	105	18.6	bladder	cancer
456	0	63	0	0	ex	none	233	21.9	stomach	cancer
457	0	63	0	0	ex	none	233	21.9	rectum	cancer
458	0	71	1	0	ex	current	261	24.8	bladder	cancer
459	0	71	0	1	current	none	172	24.8	biliary	cancer
460	0	72	1	1	none	none	133	22.9	stomach	cancer
461	0	72	1	1	none	none	133	22.9	colon	cancer
462	0	72	1	0	ex	current	171	24.9	hematologic	cancer
463	0	72	1	0	ex	current	152	24.9	colon	cancer
464	0	65	0	0	ex	none	196	29	rectum	cancer
465	0	65	0	0	ex	none	196	29	esophagus	cancer
466	0	74	0	1	ex	none	331	22	lung	cancer
467	0	74	0	1	ex	none	343	22	head and neck	cancer
468	0	49	0	0	ex	none	175	23	thyroid	cancer
469	0	49	0	0	ex	none	175	23	lung	cancer
470	0	74	0	0	none	none	148	25.2	prostate	cancer
471	0	74	0	0	none	none	148	25.2	pancreas	cancer
472	0	67	0	0	current	none	160	21.2	stomach	cancer
473	0	67	0	0	current	none	160	21.2	colon	cancer
474	0	67	0	0	ex	none	164	15.6	stomach	cancer
475	0	67	0	0	ex	none	164	15.6	head and neck	cancer
476	0	63	0	1	ex	none	156	18.6	pancreas	cancer
477	0	63	0	1	ex	none	156	18.6	colon	cancer
478	0	56	0	0	current	current	178	21	thyroid	cancer
479	0	56	0	0	current	current	144	21	lymphoma	cancer
480	0	80	0	0	ex	current	158	27.6	stomach	cancer
481	0	80	0	0	ex	current	158	27.6	colon	cancer
482	0	77	1	0	ex	none	139	19.4	esophagus	cancer
483	0	77	1	0	ex	none	139	19.4	colon	cancer
484	0	70	1	0	ex	none	146	26	stomach	cancer
485	0	70	1	0	ex	none	133	26	lung	cancer
486	0	67	0	0	ex	none	178	23.5	lung	cancer
487	0	67	0	0	ex	none	178	23.5	bladder	cancer
488	0	67	0	0	current	none	187	24.7	stomach	cancer
489	0	67	0	0	current	none	187	24.7	esophagus	cancer
490	0	78	0	0	ex	none	210	21.8	lung	cancer
491	0	78	0	0	ex	none	210	21.8	colon	cancer
492	0	70	0	0	ex	none	157	27.3	stomach	cancer
493	0	70	0	0	ex	none	157	27.3	prostate	cancer
494	0	67	0	0	ex	none	148	26.6	stomach	cancer
495	0	67	0	0	ex	none	148	26.6	colon	cancer
496	0	73	0	0	ex	none	207	18.6	lung	cancer
497	0	73	0	0	ex	none	207	18.6	esophagus	cancer
498	0	61	0	0	ex	current	162	14.6	head and neck	cancer
499	0	61	0	0	ex	current	162	14.6	esophagus	cancer
500	0	78	1	0	ex	current	174	27.7	rectum	cancer
501	0	78	1	0	ex	current	174	27.7	prostate	cancer
502	0	66	1	0	ex	current	154	21	colon	cancer
503	0	66	1	0	ex	current	154	21	GB	cancer
504	0	76	1	0	ex	current	123	25.3	prostate	cancer
505	0	76	1	0	ex	current	123	25.3	lung	cancer
506	0	70	1	1	ex	current	202	25.5	stomach	cancer
507	0	70	1	1	ex	current	202	25.5	lung	cancer
508	0	66	0	0	ex	none	193	25.4	lymphoma	cancer
509	0	66	0	0	ex	none	93	25.4	head and neck	cancer
510	0	83	1	0	ex	none	171	26.8	stomach	cancer
511	0	83	1	0	ex	none	145	26.8	pancreas	cancer
512	0	85	0	0	ex	none	130	17.2	rectum	cancer
513	0	85	0	0	ex	none	194	17.2	GB	cancer
514	0	76	0	0	ex	current	198	22.9	stomach	cancer
515	0	76	0	0	ex	current	198	22.9	esophagus	cancer
516	0	72	0	0	ex	none	215	16.8	esophagus	cancer
517	0	72	0	0	ex	none	215	16.8	colon	cancer
518	0	68	1	0	ex	none	159	21.3	rectum	cancer
519	0	68	1	0	ex	none	159	21.3	head and neck	cancer
520	0	71	1	1	ex	none	101	24.3	pancreas	cancer
521	0	71	1	1	ex	none	115	24.3	lung	cancer
522	0	80	0	0	current	none	216	20.7	lung	cancer
523	0	80	0	0	current	none	216	20.7	head and neck	cancer
524	0	74	0	0	current	none	196	17.5	stomach	cancer
525	0	74	0	0	current	none	172	17.5	lung	cancer
526	0	74	1	0	ex	none	155	23.4	prostate	cancer
527	0	74	1	0	ex	none	155	23.4	lung	cancer
528	0	65	0	0	ex	none	154	24.3	colon	cancer
529	0	65	0	0	ex	none	66	24.3	biliary	cancer
530	0	72	0	0	ex	none	130	20.5	stomach	cancer
531	0	72	0	0	ex	none	96	20.5	hematologic	cancer
532	0	70	0	0	ex	none	221	28.8	stomach	cancer
533	0	70	0	0	ex	none	221	28.8	esophagus	cancer
534	0	68	0	0	ex	none	165	26.5	stomach	cancer
535	0	68	0	0	ex	none	165	26.5	esophagus	cancer
536	0	67	1	0	current	current	137	25.5	thyroid	cancer
537	0	67	1	0	current	current	148	25.5	head and neck	cancer
538	0	68	1	0	current	current	139	20.2	stomach	cancer
539	0	68	1	0	current	current	139	20.2	lung	cancer
540	0	71	1	0	current	current	147	23.1	stomach	cancer
541	0	71	1	0	current	current	147	23.1	colon	cancer
542	0	62	1	1	current	current	197	26.3	lung	cancer
543	0	62	1	1	current	current	197	26.3	head and neck	cancer
544	0	79	0	0	current	none	192	27.6	lung	cancer
545	0	79	0	0	current	none	151	27.6	biliary	cancer
546	0	62	1	0	ex	current	199	23.6	control	control
547	0	62	1	0	none	none	150	23	GB	cancer
548	0	67	0	0	ex	none	145	21.6	stomach	cancer
549	0	67	0	0	ex	none	145	21.6	esophagus	cancer
550	0	56	1	1	current	none	116	27.3	control	control
551	0	56	1	1	current	none	103	27.6	GB	cancer
552	0	98	1	1	none	none	131	32.4	lung	cancer
553	0	98	1	1	none	none	131	32.4	bladder	cancer
554	0	74	0	0	ex	current	127	19.8	rectum	cancer
555	0	74	0	0	ex	current	118	19.8	lung	cancer
556	0	80	1	0	none	current	194	26.3	thyroid	cancer
557	0	80	1	0	none	current	166	26.3	biliary	cancer
558	0	57	0	0	ex	current	146	20.4	thyroid	cancer
559	0	57	0	0	ex	current	206	20.4	lymphoma	cancer
560	0	72	0	0	none	none	154	17.3	stomach	cancer
561	0	72	0	0	none	none	154	17.3	rectum	cancer
562	0	70	1	0	none	none	156	27.1	stomach	cancer
563	0	70	1	0	none	none	136	27.1	pancreas	cancer
564	0	70	0	0	current	current	158	26.4	rectum	cancer
565	0	70	0	0	current	current	158	26.4	lung	cancer
566	0	79	0	0	none	none	139	24.7	rectum	cancer
567	0	79	0	0	none	none	137	24.7	lung	cancer
568	0	81	1	0	ex	none	166	21.2	pancreas	cancer
569	0	81	1	0	ex	none	166	21.2	colon	cancer
570	0	80	0	0	ex	none	163	27.5	rectum	cancer
571	0	80	0	0	ex	none	156	27.5	hematologic	cancer
572	0	88	1	0	none	current	140	21.2	stomach	cancer
573	0	88	1	0	none	current	140	21.2	rectum	cancer
574	0	68	1	0	none	none	153	23.2	lymphoma	cancer
575	0	68	1	0	none	none	193	23.2	head and neck	cancer
576	0	72	1	0	ex	current	185	23.7	rectum	cancer
577	0	72	1	0	ex	current	185	23.7	lung	cancer
578	0	67	0	0	none	none	131	25.5	pancreas	cancer
579	0	67	0	0	none	none	199	25.5	bladder	cancer
580	0	50	1	0	ex	none	219	18.5	head and neck	cancer
581	0	50	1	0	ex	none	219	18.5	colon	cancer
582	0	68	0	0	ex	none	160	21.9	prostate	cancer
583	0	68	0	0	ex	none	160	21.9	lung	cancer
584	0	71	0	0	ex	current	195	23.5	lung	cancer
585	0	71	0	0	ex	current	195	23.5	colon	cancer
586	0	75	1	0	ex	none	110	25	pancreas	cancer
587	0	75	1	0	ex	none	157	25	colon	cancer
588	0	69	0	0	ex	none	146	20.3	colon	cancer
589	0	69	0	0	ex	none	146	20.3	bladder	cancer
590	0	66	1	1	ex	none	135	21.8	stomach	cancer
591	0	66	1	1	ex	none	135	21.8	rectum	cancer
592	0	68	0	0	ex	none	176	25.4	prostate	cancer
593	0	68	0	0	ex	none	176	25.4	head and neck	cancer
594	0	66	0	0	none	none	232	19.4	lymphoma	cancer
595	0	66	0	0	current	current	232	19.4	lung	cancer
596	0	83	1	0	current	current	136	16.5	stomach	cancer
597	0	83	1	0	current	current	136	16.5	head and neck	cancer
598	0	69	1	1	ex	none	196	26.1	lung	cancer
599	0	69	1	1	ex	none	196	26.1	kidney	cancer
600	0	72	0	1	none	none	148	25.7	stomach	cancer
601	0	72	0	1	none	none	156	25.7	hematologic	cancer
602	0	72	0	1	none	none	159	25.7	head and neck	cancer
603	0	78	0	0	ex	none	171	26.8	head and neck	cancer
604	0	78	0	0	ex	none	171	26.8	esophagus	cancer
605	0	60	0	0	current	current	191	20.7	stomach	cancer
606	0	60	0	0	current	current	191	20.7	esophagus	cancer
607	0	59	1	0	ex	none	173	30.1	stomach	cancer
608	0	59	1	0	ex	none	160	30.1	lung	cancer
609	0	67	1	1	current	current	134	22.4	prostate	cancer
610	0	67	1	1	current	current	98	22.4	biliary	cancer
611	0	78	0	0	ex	none	188	28.3	stomach	cancer
612	0	78	0	0	ex	none	188	28.3	esophagus	cancer
613	0	50	0	0	ex	none	183	24.8	stomach	cancer
614	0	50	0	0	ex	none	183	24.8	colon	cancer
615	0	82	0	0	ex	current	140	21.1	lung	cancer
616	0	82	0	0	ex	current	148	21.1	colon	cancer
617	0	59	0	0	ex	none	155	20.6	stomach	cancer
618	0	59	0	0	ex	none	155	20.6	lung	cancer
619	0	59	0	0	ex	none	155	20.6	bladder	cancer
620	0	55	1	1	ex	current	152	26.4	stomach	cancer
621	0	55	1	1	ex	current	152	26.4	colon	cancer
622	0	75	0	0	ex	current	229	21.8	prostate	cancer
623	0	75	0	0	ex	current	229	21.8	lymphoma	cancer
624	0	82	1	1	ex	none	205	24.2	stomach	cancer
625	0	82	1	1	ex	none	205	24.2	colon	cancer
626	0	62	1	0	none	current	164	25.5	thyroid	cancer
627	0	62	1	0	none	current	122	25.5	kidney	cancer
628	0	66	1	0	ex	current	189	25	lung	cancer
629	0	66	1	0	ex	current	298	25	colon	cancer
630	0	68	0	0	current	none	114	18.6	prostate	cancer
631	0	68	0	0	current	none	166	18.6	lymphoma	cancer
632	0	75	0	0	ex	none	137	18.2	prostate	cancer
633	0	75	0	0	ex	none	191	18.2	lymphoma	cancer
634	0	82	1	0	ex	none	101	22.9	rectum	cancer
635	0	82	1	0	ex	none	103	22.9	pancreas	cancer
636	0	79	0	0	none	current	205	26.6	lymphoma	cancer
637	0	79	0	0	none	current	116	26.6	colon	cancer
638	0	68	1	0	none	current	194	26.3	rectum	cancer
639	0	68	1	0	none	current	163	26.3	kidney	cancer
640	0	76	1	0	none	none	164	25.1	head and neck	cancer
641	0	76	1	0	none	none	164	25.1	colon	cancer
642	1	79	0	0	ex	none	186	23.9	stomach	cancer
643	1	79	0	0	ex	none	186	23.9	head and neck	cancer
644	1	79	0	0	ex	none	186	23.9	colon	cancer
645	0	67	1	0	ex	none	214	23.5	lymphoma	cancer
646	0	67	1	0	ex	none	140	23.5	colon	cancer
647	0	73	1	1	none	none	126	20.5	skin	cancer
648	0	73	1	1	none	none	126	20.5	biliary	cancer
649	0	67	0	0	ex	none	148	17.6	lung	cancer
650	0	67	0	0	ex	none	148	17.6	colon	cancer
651	0	80	0	0	none	none	128	19.8	prostate	cancer
652	0	80	0	0	none	none	146	19.8	lymphoma	cancer
653	0	75	0	0	ex	current	198	24.3	head and neck	cancer
654	0	75	0	0	ex	current	198	24.3	esophagus	cancer
655	0	69	0	0	current	none	115	22.4	head and neck	cancer
656	0	69	0	0	current	none	115	22.4	esophagus	cancer
657	0	66	1	0	ex	current	171	24.3	lymphoma	cancer
658	0	66	1	0	ex	current	171	24.3	colon	cancer
659	0	49	0	0	ex	none	199	28.3	thyroid	cancer
660	0	49	0	0	ex	none	199	28.3	sarcoma	cancer
661	0	67	0	0	current	none	100	18.8	lung	cancer
662	0	67	0	0	current	none	121	18.8	head and neck	cancer
663	0	75	0	0	none	none	154	20	stomach	cancer
664	0	75	0	0	none	none	154	20	head and neck	cancer
665	0	92	1	0	ex	current	148	18.9	stomach	cancer
666	0	92	1	0	ex	current	148	18.9	colon	cancer
667	0	68	0	0	ex	none	131	20.8	stomach	cancer
668	0	68	0	0	ex	none	65	20.8	pancreas	cancer
669	0	74	1	0	ex	none	178	27.3	rectum	cancer
670	0	74	1	0	ex	none	178	27.3	kidney	cancer
671	0	65	0	0	ex	none	241	20.7	head and neck	cancer
672	0	65	0	0	ex	none	241	20.7	brain	cancer
673	0	77	0	0	ex	none	172	25.8	esophagus	cancer
674	0	77	0	0	ex	none	172	25.8	colon	cancer
675	0	64	0	1	none	current	183	22.3	thyroid	cancer
676	0	64	0	1	none	current	183	22.3	stomach	cancer
677	0	50	0	0	ex	current	151	27.3	thyroid	cancer
678	0	50	0	0	ex	current	138	27.3	lymphoma	cancer
679	0	78	1	1	none	none	148	17	prostate	cancer
680	0	78	1	1	none	none	148	17	biliary	cancer
681	0	64	1	0	ex	current	182	21.8	thyroid	cancer
682	0	64	1	0	ex	current	189	21.8	rectum	cancer
683	0	75	1	1	none	none	149	29.7	stomach	cancer
684	0	75	1	1	none	none	149	29.7	rectum	cancer
685	0	83	1	0	ex	none	204	26.8	rectum	cancer
686	0	83	1	0	ex	none	158	26.8	lung	cancer
687	0	72	0	0	none	none	178	21.4	head and neck	cancer
688	0	72	0	0	none	none	178	21.4	esophagus	cancer
689	0	78	0	0	ex	none	183	24.7	lung	cancer
690	0	78	0	0	ex	none	183	24.7	esophagus	cancer
691	0	67	0	1	none	none	173	26	lymphoma	cancer
692	0	67	0	1	none	none	105	26	lung	cancer
693	0	71	1	1	ex	none	119	26.5	prostate	cancer
694	0	71	1	1	ex	none	119	26.5	lung	cancer
695	0	78	0	0	ex	none	117	24	prostate	cancer
696	0	78	0	0	ex	none	117	24	pancreas	cancer
697	0	75	0	1	ex	none	140	24	stomach	cancer
698	0	75	0	1	ex	none	97	24	pancreas	cancer
699	1	64	0	0	current	none	175	22.1	colon	cancer
700	1	64	0	0	ex	current	174	22.1	biliary	cancer
701	1	75	0	0	ex	none	117	22.7	pancreas	cancer
702	1	75	0	0	ex	none	120	22.7	colon	cancer
703	0	66	1	1	ex	none	213	24	rectum	cancer
704	0	66	1	1	ex	none	213	24	lung	cancer
705	0	69	1	1	none	current	156	29.7	lung	cancer
706	0	69	1	1	none	current	155	29.7	colon	cancer
707	0	77	1	0	ex	none	169	22.4	stomach	cancer
708	0	77	1	0	ex	none	169	22.4	lung	cancer
709	0	63	0	0	ex	current	174	23.5	stomach	cancer
710	0	63	0	0	ex	current	174	23.5	lung	cancer
711	0	62	1	1	ex	none	206	21.7	esophagus	cancer
712	0	62	1	1	ex	none	206	21.7	colon	cancer
713	0	79	1	0	none	none	123	25.1	lung	cancer
714	0	79	1	0	none	none	67	25.1	biliary	cancer
715	0	63	0	0	ex	none	175	20.7	rectum	cancer
716	0	63	0	0	ex	none	175	20.7	lung	cancer
717	0	83	1	0	ex	none	156	23.6	lung	cancer
718	0	83	1	0	ex	none	156	23.6	bladder	cancer
719	0	72	0	0	ex	none	196	18.3	head and neck	cancer
720	0	72	0	0	ex	none	196	18.3	esophagus	cancer
721	0	74	0	0	ex	none	172	24.2	stomach	cancer
722	0	74	0	0	ex	none	172	24.2	colon	cancer
723	0	72	0	0	ex	none	167	22.9	stomach	cancer
724	0	72	0	0	ex	none	167	22.9	colon	cancer
725	0	77	0	1	ex	none	168	22.2	lung	cancer
726	0	77	0	1	ex	none	168	22.2	colon	cancer
727	0	52	0	0	current	none	128	22.1	stomach	cancer
728	0	52	0	0	current	none	128	22.1	rectum	cancer
729	0	63	0	1	current	none	173	20.7	rectum	cancer
730	0	63	0	1	current	none	173	20.7	lung	cancer
731	0	76	0	0	none	none	172	25.5	stomach	cancer
732	0	76	0	0	none	none	153	25.5	lung	cancer
733	0	72	0	0	ex	none	197	24.2	rectum	cancer
734	0	72	0	0	ex	none	197	24.2	prostate	cancer
735	0	75	0	0	ex	none	167	18.9	lung	cancer
736	0	75	0	0	ex	none	167	18.9	head and neck	cancer
737	0	71	0	0	ex	none	172	25.1	prostate	cancer
738	0	71	0	0	ex	none	196	25.1	biliary	cancer
739	0	37	0	0	none	current	154	22.9	thyroid	cancer
740	0	37	0	0	none	current	158	22.9	brain	cancer
741	0	60	0	0	ex	none	204	19.3	stomach	cancer
742	0	60	0	0	ex	none	204	19.3	esophagus	cancer
743	0	87	0	0	ex	none	118	20	stomach	cancer
744	0	87	0	0	ex	none	118	20	biliary	cancer
745	1	60	0	0	ex	none	99	21.7	colon	cancer
746	1	60	0	0	ex	none	99	21.7	biliary	cancer
747	0	65	1	0	none	none	135	26.7	thyroid	cancer
748	0	65	1	0	none	none	114	26.7	prostate	cancer
749	0	74	0	0	ex	none	155	20.8	lung	cancer
750	0	74	0	0	ex	none	109	20.8	biliary	cancer
751	0	39	0	0	ex	none	95	31.7	thyroid	cancer
752	0	39	0	0	ex	none	95	31.7	head and neck	cancer
753	0	78	0	0	ex	none	167	18.6	stomach	cancer
754	0	78	0	0	ex	none	116	18.6	GB	cancer
755	0	75	0	0	ex	none	249	17.1	stomach	cancer
756	0	75	0	0	ex	none	249	17.1	head and neck	cancer
757	0	85	1	0	ex	none	170	24.8	prostate	cancer
758	0	85	1	0	ex	none	170	24.8	lymphoma	cancer
759	0	66	0	1	none	none	177	26.6	stomach	cancer
760	0	66	0	1	none	none	177	26.6	lung	cancer
761	0	49	1	0	current	none	167	24	thyroid	cancer
762	0	49	1	0	current	none	167	24	pancreas	cancer
763	0	50	0	0	none	none	137	19.7	stomach	cancer
764	0	50	0	0	none	none	137	19.7	pancreas	cancer
765	0	66	1	1	ex	none	177	26.5	prostate	cancer
766	0	66	1	1	ex	none	139	26.5	lymphoma	cancer
767	0	63	0	0	ex	current	168	24.8	rectum	cancer
768	0	63	0	0	ex	current	183	24.8	lung	cancer
769	0	61	1	0	ex	none	145	24.9	rectum	cancer
770	0	61	1	0	ex	none	145	24.9	lung	cancer
771	0	75	0	1	ex	none	192	25.5	esophagus	cancer
772	0	75	0	1	ex	none	192	25.5	colon	cancer
773	0	64	0	0	ex	none	124	23.8	stomach	cancer
774	0	64	0	0	ex	none	124	23.8	pancreas	cancer
775	0	55	1	1	current	current	201	22.6	stomach	cancer
776	0	55	1	1	current	current	144	22.6	pancreas	cancer
777	1	71	0	0	ex	none	126	24	hematologic	cancer
778	1	71	0	0	ex	none	126	24	colon	cancer
779	0	63	0	0	ex	none	153	22.1	stomach	cancer
780	0	63	0	0	ex	none	153	22.1	colon	cancer
781	0	44	0	0	current	current	120	29.4	thyroid	cancer
782	0	44	0	0	current	current	162	29.4	lymphoma	cancer
783	0	71	1	0	ex	none	205	21.1	stomach	cancer
784	0	71	1	0	ex	none	205	21.1	lung	cancer
785	0	61	1	0	ex	current	115	23.6	prostate	cancer
786	0	61	1	0	ex	current	123	23.6	lymphoma	cancer
787	0	77	0	0	current	current	127	15.3	stomach	cancer
788	0	77	0	0	current	current	127	15.3	esophagus	cancer
789	0	69	1	0	ex	none	233	25	thyroid	cancer
790	0	69	0	1	ex	none	233	25	biliary	cancer
791	0	77	1	0	none	none	189	19.4	stomach	cancer
792	0	77	1	0	none	none	189	19.4	bladder	cancer
793	0	71	1	0	ex	none	149	22.2	bladder	cancer
794	0	71	1	0	ex	none	192	22.2	biliary	cancer
795	0	77	1	0	ex	current	228	27.7	stomach	cancer
796	0	77	1	0	ex	current	228	27.7	colon	cancer
797	1	73	0	0	current	current	156	26.1	stomach	cancer
798	1	73	0	0	current	current	71	26.1	pancreas	cancer
799	0	62	1	0	ex	none	290	24.2	stomach	cancer
800	0	62	1	0	ex	none	290	24.2	GB	cancer
801	0	73	1	1	none	none	170	23.6	rectum	cancer
802	0	73	1	1	none	none	170	23.6	bladder	cancer
803	0	68	0	0	ex	none	177	20.3	lung	cancer
804	0	68	0	0	ex	none	190	20.3	head and neck	cancer
805	0	69	0	0	ex	none	158	17.7	stomach	cancer
806	0	69	0	0	ex	none	158	17.7	colon	cancer
807	0	70	0	0	ex	none	195	25.5	stomach	cancer
808	0	70	0	0	ex	none	195	25.5	esophagus	cancer
809	0	69	1	1	none	none	156	22.8	stomach	cancer
810	0	69	1	1	none	none	143	22.8	head and neck	cancer
811	0	72	1	0	none	none	187	20.2	head and neck	cancer
812	0	72	1	0	none	none	187	20.2	esophagus	cancer
813	0	65	0	0	ex	none	354	17.7	stomach	cancer
814	0	65	0	0	ex	none	354	17.7	lung	cancer
815	0	45	0	0	current	none	216	25.6	thyroid	cancer
816	0	45	0	0	current	none	216	25.6	colon	cancer
817	0	73	0	0	none	none	191	26.8	thyroid	cancer
818	0	73	0	0	none	none	191	26.8	kidney	cancer
819	0	73	0	0	none	none	191	26.8	colon	cancer
820	0	77	1	1	none	none	118	25.4	prostate	cancer
821	0	77	1	1	none	none	77	25.4	biliary	cancer
822	0	71	1	0	none	current	195	24.4	lung	cancer
823	0	71	1	0	none	current	186	24.4	bladder	cancer
824	0	60	0	0	none	none	202	27.4	prostate	cancer
825	0	60	0	0	none	none	274	27.4	colon	cancer
826	1	60	0	0	current	none	131	24	hematologic	cancer
827	1	60	0	0	current	none	131	24	head and neck	cancer
828	0	54	0	0	none	none	118	20.3	lung	cancer
829	0	54	0	0	none	none	118	20.3	colon	cancer
830	0	74	1	1	ex	current	131	22.7	lung	cancer
831	0	74	1	1	ex	current	131	22.7	colon	cancer
832	0	54	0	0	none	current	163	26.6	stomach	cancer
833	0	54	0	0	none	current	131	26.6	lymphoma	cancer
834	0	75	0	0	current	current	262	22.7	esophagus	cancer
835	0	75	0	0	current	current	262	22.7	biliary	cancer
836	0	73	1	0	current	none	84	26.7	thyroid	cancer
837	0	73	1	0	current	none	153	26.7	lung	cancer
838	0	76	1	1	none	current	164	20.4	stomach	cancer
839	0	76	1	1	none	current	164	20.4	esophagus	cancer
840	0	72	1	0	ex	current	127	27.3	rectum	cancer
841	0	72	1	0	ex	current	163	27.3	lung	cancer
842	0	85	1	1	none	none	165	24.1	lymphoma	cancer
843	0	85	1	1	none	none	142	24.1	bladder	cancer
844	0	81	0	0	ex	none	103	18.9	stomach	cancer
845	0	81	0	0	ex	none	103	18.9	lung	cancer
846	0	65	0	0	current	current	209	23	rectum	cancer
847	0	65	0	0	current	current	209	23	esophagus	cancer
848	0	84	0	0	ex	none	152	23.7	stomach	cancer
849	0	84	0	0	ex	none	152	23.7	lung	cancer
850	0	78	1	0	ex	none	153	21.9	stomach	cancer
851	0	78	1	0	ex	none	153	21.9	colon	cancer
852	0	69	1	0	ex	none	181	23.9	lung	cancer
853	0	69	1	0	ex	none	194	23.9	bladder	cancer
854	0	74	1	1	ex	none	165	26.3	stomach	cancer
855	0	74	1	1	ex	none	165	26.3	rectum	cancer
856	0	74	1	1	ex	none	165	26.3	biliary	cancer
857	0	51	1	0	current	current	183	25.9	stomach	cancer
858	0	51	1	0	current	current	183	25.9	esophagus	cancer
859	0	77	1	0	current	current	178	23.7	prostate	cancer
860	0	77	1	0	current	current	174	23.7	lung	cancer
861	0	57	0	0	ex	current	200	28	thyroid	cancer
862	0	57	0	0	ex	current	200	28	skin	cancer
863	0	67	0	0	ex	none	142	24.9	thyroid	cancer
864	0	67	0	0	ex	none	169	24.9	lung	cancer
865	0	71	0	0	ex	none	140	22.9	stomach	cancer
866	0	71	0	0	ex	none	140	22.9	biliary	cancer
867	0	53	1	0	ex	none	249	21.4	stomach	cancer
868	0	53	1	0	ex	none	249	21.4	kidney	cancer
869	0	53	1	1	ex	current	153	23.1	stomach	cancer
870	0	53	1	1	ex	current	153	23.1	colon	cancer
871	0	77	1	0	ex	none	237	24.2	thyroid	cancer
872	0	77	1	0	ex	none	237	24.2	stomach	cancer
873	0	56	0	0	ex	none	173	23.5	lung	cancer
874	0	56	0	0	ex	none	173	23.5	head and neck	cancer
875	0	69	0	0	none	none	159	20.5	lung	cancer
876	0	69	0	0	none	none	159	20.5	brain	cancer
877	0	80	0	0	none	none	215	23.7	prostate	cancer
878	0	80	0	0	none	none	178	23.7	biliary	cancer
879	0	60	0	0	ex	none	196	22.8	prostate	cancer
880	0	60	0	0	ex	none	126	22.8	biliary	cancer
881	0	73	0	0	ex	none	196	16.6	stomach	cancer
882	0	73	0	0	ex	none	196	16.6	bladder	cancer
883	0	64	0	0	ex	none	200	22.6	stomach	cancer
884	0	64	0	0	ex	none	200	22.6	esophagus	cancer
885	0	69	1	0	none	current	160	28.8	control	control
886	0	69	1	0	none	current	139	30.1	GB	cancer
887	1	54	1	1	ex	none	115	23.5	stomach	cancer
888	1	54	1	1	none	none	115	23.5	biliary	cancer
889	0	64	0	0	ex	none	256	24.2	lymphoma	cancer
890	0	64	0	0	ex	none	256	24.2	brain	cancer
891	0	84	0	0	current	none	156	22.2	stomach	cancer
892	0	84	0	0	current	none	156	22.2	rectum	cancer
893	0	76	1	0	ex	none	87	23.9	lung	cancer
894	0	76	0	1	none	none	87	23.9	biliary	cancer
895	0	93	0	0	none	current	173	23.6	stomach	cancer
896	0	93	0	0	none	current	173	23.6	esophagus	cancer
897	0	54	1	0	ex	none	206	27.2	lung	cancer
898	0	54	1	0	ex	none	183	27.2	kidney	cancer
899	0	81	0	0	current	none	181	18.4	stomach	cancer
900	0	81	0	0	current	none	181	18.4	colon	cancer
901	0	63	0	0	ex	current	166	23	thyroid	cancer
902	0	63	0	0	ex	current	61	23	biliary	cancer
903	0	63	1	0	current	current	275	21.9	lymphoma	cancer
904	0	63	1	0	current	current	196	21.9	lung	cancer
905	0	74	0	0	none	none	161	20.1	stomach	cancer
906	0	74	0	0	none	none	159	20.1	brain	cancer
907	0	73	1	1	current	current	139	20.5	stomach	cancer
908	0	73	1	1	current	current	139	20.5	lung	cancer
909	0	37	1	0	ex	none	244	26.7	colon	cancer
910	0	37	0	1	ex	none	244	26.7	biliary	cancer
911	0	76	0	0	ex	none	176	19.8	prostate	cancer
912	0	76	0	0	ex	none	176	19.8	lung	cancer
913	0	76	0	0	ex	none	201	23.4	lung	cancer
914	0	76	0	0	ex	none	201	23.4	GB	cancer
915	0	53	0	0	ex	none	183	22.5	control	control
916	0	54	0	0	current	none	148	25.7	control	control
917	0	49	0	0	current	current	202	22.8	control	control
918	0	55	0	0	none	none	193	27.2	control	control
919	1	57	0	0	none	none	135	22	stomach	cancer
920	0	72	0	1	ex	none	98	22.8	prostate	cancer
921	0	62	0	0	none	current	172	22.7	rectum	cancer
922	0	61	1	0	none	none	119	28.2	stomach	cancer
923	0	62	0	1	none	none	187	23	rectum	cancer
924	0	77	0	0	ex	none	177	27.2	stomach	cancer
925	0	53	0	0	ex	none	166	28.7	control	control
926	0	47	0	0	current	current	184	21.2	control	control
927	1	58	0	1	ex	none	116	24.6	rectum	cancer
928	0	64	0	0	ex	none	202	24.6	control	control
929	0	44	0	0	ex	none	275	26.2	control	control
930	0	44	0	0	current	current	167	27.5	control	control
931	0	48	1	0	current	current	158	24.1	control	control
932	0	50	1	1	current	current	186	27.5	control	control
933	0	59	1	0	current	current	189	22.8	control	control
934	0	68	0	0	ex	current	260	25.6	control	control
935	0	56	0	0	ex	none	160	20.9	control	control
936	0	49	0	0	ex	current	106	24.6	pancreas	cancer
937	0	45	0	0	ex	none	269	20.6	stomach	cancer
938	0	65	0	0	current	current	144	21.3	control	control
939	0	53	1	1	current	current	115	25.6	control	control
940	0	49	0	0	ex	current	156	25.5	control	control
941	0	64	0	0	none	none	152	21.3	control	control
942	0	49	1	0	ex	none	171	25.6	kidney	cancer
943	0	53	0	0	ex	current	139	18.8	control	control
944	1	39	0	0	ex	none	143	19.6	head and neck	cancer
945	0	38	0	0	none	none	222	23.1	control	control
946	0	54	0	0	ex	none	202	30	colon	cancer
947	0	58	0	0	none	current	177	24.9	stomach	cancer
948	0	51	0	0	ex	current	226	28.7	control	control
949	0	34	0	0	ex	current	216	24.4	control	control
950	0	76	0	0	ex	none	75	22.9	lung	cancer
951	0	64	0	0	current	current	168	24.3	prostate	cancer
952	0	54	0	0	ex	none	190	24.4	control	control
953	0	64	1	1	ex	none	136	22.2	pancreas	cancer
954	0	66	0	0	none	none	207	22.7	brain	cancer
955	0	61	0	0	ex	current	272	27.4	control	control
956	0	65	0	0	ex	current	177	22.8	control	control
957	0	59	0	0	ex	current	208	22.4	stomach	cancer
958	0	79	1	0	none	none	147	22.3	rectum	cancer
959	0	53	0	0	current	none	189	22.5	control	control
960	0	60	0	0	none	current	208	25.4	control	control
961	0	66	1	1	current	none	203	26.3	control	control
962	0	55	0	0	ex	none	180	25.7	control	control
963	0	43	0	0	current	current	212	21	control	control
964	0	36	0	0	current	current	243	24.5	control	control
965	0	33	0	0	ex	none	140	18.3	brain	cancer
966	0	54	0	0	current	current	241	25.3	control	control
967	0	60	0	1	ex	none	146	28.7	control	control
968	0	74	0	0	ex	none	120	20.5	stomach	cancer
969	0	39	0	0	ex	current	156	19.8	control	control
970	0	52	1	0	ex	current	201	27.8	control	control
971	0	60	0	0	ex	none	204	23.1	lung	cancer
972	0	49	0	0	current	current	170	20.1	control	control
973	0	57	0	0	none	none	163	27.3	stomach	cancer
974	0	61	0	0	current	current	144	27.1	stomach	cancer
975	0	68	0	0	none	current	215	24.2	control	control
976	0	53	0	0	current	current	216	26.4	control	control
977	1	62	0	0	ex	none	103	24.2	prostate	cancer
978	0	73	1	0	none	none	252	21.6	lymphoma	cancer
979	0	51	0	0	current	none	125	26	hematologic	cancer
980	0	49	0	0	none	none	207	22.9	control	control
981	0	34	0	0	none	current	165	27.6	brain	cancer
982	0	59	0	0	ex	none	208	27.8	stomach	cancer
983	0	42	0	0	none	none	239	29.9	control	control
984	0	39	0	0	current	current	193	25.3	control	control
985	0	44	0	0	ex	none	216	22.4	stomach	cancer
986	0	64	1	1	ex	current	186	17.8	pancreas	cancer
987	1	51	0	0	none	none	128	22.4	control	control
988	0	57	0	1	current	none	152	25.6	esophagus	cancer
989	1	36	0	0	ex	none	151	22.2	control	control
990	0	59	0	0	ex	none	142	22.4	stomach	cancer
991	1	46	0	0	current	current	164	25.7	biliary	cancer
992	0	69	1	0	current	none	162	27.5	lung	cancer
993	0	56	0	0	current	current	231	26.4	control	control
994	0	63	1	0	ex	current	186	27.3	thyroid	cancer
995	0	58	0	0	ex	current	167	24.8	control	control
996	0	54	0	0	current	current	182	24.5	control	control
997	0	69	1	1	current	current	190	23.1	esophagus	cancer
998	0	78	1	0	none	none	262	26.6	control	control
999	0	52	0	0	ex	none	180	25.4	control	control
1000	0	74	0	0	current	current	203	25.6	colon	cancer
1001	0	55	1	0	none	current	212	28.1	control	control
1002	0	50	0	0	ex	current	182	23.9	control	control
1003	0	72	1	0	none	none	101	22.6	rectum	cancer
1004	0	68	0	0	ex	current	189	26.6	stomach	cancer
1005	0	58	1	0	ex	current	199	25.1	control	control
1006	0	45	1	0	none	current	315	28	control	control
1007	0	49	0	0	current	current	142	22.7	control	control
1008	0	49	0	0	none	current	241	26.8	control	control
1009	0	49	0	0	current	none	207	27.8	control	control
1010	0	34	0	0	ex	current	166	27.7	control	control
1011	0	58	0	0	ex	none	210	25.3	lung	cancer
1012	1	43	0	0	none	none	206	18.4	control	control
1013	0	60	0	1	ex	current	137	26.8	control	control
1014	0	61	0	0	ex	none	240	26.9	control	control
1015	0	54	0	0	ex	current	217	23.5	control	control
1016	0	51	0	0	current	current	140	25.6	thyroid	cancer
1017	0	86	0	0	ex	none	155	21.8	lung	cancer
1018	0	58	1	1	ex	current	135	22.7	lung	cancer
1019	0	58	1	0	ex	current	131	25.2	control	control
1020	0	42	0	0	current	current	257	24.4	control	control
1021	0	78	0	0	none	none	197	25.8	biliary	cancer
1022	0	66	0	0	none	none	183	20.6	control	control
1023	0	48	0	0	ex	none	122	25.1	lung	cancer
1024	0	77	1	0	ex	none	157	20.9	pancreas	cancer
1025	0	72	0	0	current	current	193	21	lung	cancer
1026	0	63	1	0	ex	none	153	23.7	stomach	cancer
1027	0	37	0	0	current	current	218	19.2	control	control
1028	0	68	0	0	none	current	213	22.4	control	control
1029	0	53	0	0	current	none	179	22.9	control	control
1030	0	41	0	0	current	none	197	25.2	control	control
1031	0	50	0	0	current	current	214	35.7	colon	cancer
1032	0	50	0	0	none	current	232	23.3	control	control
1033	0	47	0	0	current	current	180	25	control	control
1034	0	62	0	0	current	current	211	28.7	colon	cancer
1035	0	54	1	0	ex	none	166	28.5	control	control
1036	0	73	0	0	ex	none	163	19	lung	cancer
1037	0	67	0	0	current	current	186	23.6	head and neck	cancer
1038	0	63	0	0	none	current	219	42.2	control	control
1039	1	59	0	0	current	current	276	26.1	rectum	cancer
1040	0	51	0	1	ex	none	107	28.7	control	control
1041	0	45	0	0	ex	current	177	22.1	control	control
1042	0	55	0	0	ex	current	171	23.1	control	control
1043	0	71	0	0	none	none	141	22.3	prostate	cancer
1044	0	73	1	1	ex	none	130	25.4	lung	cancer
1045	0	63	0	0	none	none	187	24.6	control	control
1046	0	69	0	0	current	current	219	23.4	brain	cancer
1047	0	69	1	0	current	none	210	26.2	stomach	cancer
1048	0	66	0	0	current	none	190	26.3	control	control
1049	0	71	0	1	none	none	230	25.1	control	control
1050	0	59	1	0	none	none	172	28.9	control	control
1051	0	47	1	0	ex	current	165	26.5	control	control
1052	0	47	0	0	ex	current	187	26	control	control
1053	0	59	0	0	ex	none	144	14.4	stomach	cancer
1054	0	34	0	0	none	none	170	21.9	control	control
1055	0	41	0	0	ex	none	231	27.2	control	control
1056	0	59	1	0	none	none	147	27.2	control	control
1057	0	36	0	0	current	current	224	21.3	control	control
1058	0	55	0	0	ex	none	195	27.3	prostate	cancer
1059	0	64	1	1	current	current	113	25.6	prostate	cancer
1060	0	63	0	0	ex	none	137	20.2	lung	cancer
1061	0	58	0	0	current	none	216	28.1	control	control
1062	0	46	0	0	current	current	165	23	control	control
1063	1	48	0	0	none	current	131	23.9	lymphoma	cancer
1064	0	67	1	0	ex	current	243	22.2	control	control
1065	0	55	0	0	current	current	226	26.5	control	control
1066	0	72	0	0	none	none	109	25.3	prostate	cancer
1067	0	38	0	0	ex	none	153	25.1	control	control
1068	1	49	0	0	none	none	182	22.4	stomach	cancer
1069	0	73	1	0	none	current	203	24.7	prostate	cancer
1070	0	72	1	0	current	current	161	23.7	hematologic	cancer
1071	0	65	0	1	ex	none	96	21.6	colon	cancer
1072	0	50	0	0	current	none	274	26.7	control	control
1073	0	84	1	1	ex	none	154	20.2	lung	cancer
1074	0	55	0	0	ex	none	183	25.9	lung	cancer
1075	0	54	0	0	none	current	215	25.3	control	control
1076	0	72	0	0	ex	none	229	24.9	lung	cancer
1077	0	52	0	0	current	none	188	19.6	control	control
1078	0	44	1	0	current	current	267	27	control	control
1079	0	69	1	1	current	none	147	25.1	bladder	cancer
1080	0	48	0	0	current	current	239	22.8	control	control
1081	0	51	0	0	current	none	220	22.6	control	control
1082	0	53	0	0	ex	none	156	23.3	stomach	cancer
1083	0	44	1	0	none	none	248	28	control	control
1084	0	73	1	0	none	none	265	25.3	prostate	cancer
1085	0	50	0	0	ex	current	213	24.8	control	control
1086	0	44	0	0	current	current	221	22.8	control	control
1087	0	71	1	0	none	none	173	23.7	stomach	cancer
1088	0	55	0	0	ex	current	123	20.8	control	control
1089	0	73	0	0	none	none	156	19.9	colon	cancer
1090	0	72	0	0	ex	current	202	24.5	control	control
1091	0	54	1	0	ex	none	211	29.8	control	control
1092	0	57	0	0	ex	none	221	25.1	control	control
1093	0	49	0	0	current	current	217	21.7	control	control
1094	0	45	0	0	ex	current	182	24.6	control	control
1095	0	63	0	0	ex	current	252	23.4	control	control
1096	0	55	0	0	current	current	201	23.4	stomach	cancer
1097	0	55	0	0	current	none	197	20.1	control	control
1098	0	34	0	0	ex	current	248	24.1	control	control
1099	0	63	1	0	ex	current	170	28.3	stomach	cancer
1100	0	55	0	0	current	current	222	24.2	stomach	cancer
1101	0	77	0	0	none	current	146	22.6	prostate	cancer
1102	0	49	0	1	current	current	153	24.8	control	control
1103	0	62	1	1	ex	none	146	24.9	control	control
1104	0	68	0	0	ex	current	155	21.8	brain	cancer
1105	0	66	1	0	ex	current	258	25.5	control	control
1106	0	48	0	0	none	current	214	22.5	control	control
1107	0	80	0	0	ex	none	202	20.7	head and neck	cancer
1108	0	58	1	1	ex	current	143	27.6	lung	cancer
1109	0	47	0	0	current	none	146	23.5	control	control
1110	0	29	0	0	ex	current	257	21.7	control	control
1111	0	53	0	0	ex	current	203	22.1	rectum	cancer
1112	0	55	0	0	current	current	122	25.7	control	control
1113	0	78	1	1	ex	current	157	30	stomach	cancer
1114	0	61	1	1	none	current	190	25.7	skin	cancer
1115	0	42	0	0	none	none	188	18.7	control	control
1116	0	47	0	0	current	current	189	26.7	control	control
1117	0	49	0	0	none	none	208	24	thyroid	cancer
1118	0	63	0	0	ex	none	193	21.5	control	control
1119	0	41	0	0	none	current	227	27.2	control	control
1120	0	62	0	1	none	current	212	20	control	control
1121	0	53	0	0	current	none	184	26.3	control	control
1122	0	77	1	0	none	none	148	25.3	brain	cancer
1123	0	56	1	0	ex	current	229	24.3	stomach	cancer
1124	0	69	1	1	ex	none	149	25.8	control	control
1125	0	54	0	0	ex	none	163	25.6	kidney	cancer
1126	0	37	0	0	ex	current	176	28.2	thyroid	cancer
1127	0	63	0	0	ex	current	185	19.3	rectum	cancer
1128	0	44	0	0	current	none	208	22.3	stomach	cancer
1129	0	84	1	0	ex	none	147	21	rectum	cancer
1130	0	46	0	0	none	current	237	23.5	stomach	cancer
1131	0	70	1	1	current	current	131	28.3	thyroid	cancer
1132	0	33	0	0	none	current	160	22.1	control	control
1133	0	57	1	0	none	current	212	27.2	control	control
1134	0	72	1	1	ex	current	192	25.1	control	control
1135	0	41	0	0	current	current	212	28.6	control	control
1136	0	37	0	0	current	current	222	28.6	control	control
1137	0	44	0	0	current	none	197	30.3	control	control
1138	0	64	1	1	ex	none	194	30.6	control	control
1139	0	62	0	0	current	current	269	24.3	control	control
1140	0	74	1	0	ex	none	155	21.2	colon	cancer
1141	0	27	0	0	none	current	259	26.9	control	control
1142	0	55	1	0	ex	none	185	26.6	control	control
1143	0	48	0	0	ex	current	223	22.1	control	control
1144	0	73	0	0	ex	none	256	24.6	stomach	cancer
1145	0	63	1	0	current	current	139	26.4	stomach	cancer
1146	1	51	0	0	current	current	162	21.7	control	control
1147	0	54	0	0	current	current	208	26.2	rectum	cancer
1148	0	57	0	0	ex	none	199	26.1	lung	cancer
1149	0	58	1	0	none	none	107	24	pancreas	cancer
1150	0	61	0	0	ex	current	206	23	control	control
1151	0	43	0	0	current	current	137	33.5	control	control
1152	0	68	0	0	none	none	142	24.4	kidney	cancer
1153	0	54	0	0	none	current	233	23.9	control	control
1154	0	48	0	0	current	none	135	18.7	control	control
1155	0	63	0	0	current	none	207	23.1	control	control
1156	0	62	0	0	ex	none	196	25.6	brain	cancer
1157	0	41	0	0	current	current	253	22.9	control	control
1158	0	61	0	0	ex	none	187	20.3	control	control
1159	0	49	0	0	ex	none	234	26.4	control	control
1160	0	77	1	0	none	none	101	23.9	control	control
1161	0	69	0	1	ex	none	101	20.2	lung	cancer
1162	0	65	0	0	current	none	231	25.1	control	control
1163	0	87	0	0	current	current	197	21.7	control	control
1164	0	63	0	0	none	none	215	24.9	control	control
1165	0	65	0	0	none	none	160	26.2	control	control
1166	0	51	1	0	ex	current	222	28.5	control	control
1167	0	41	0	0	current	current	187	23.7	control	control
1168	0	52	0	0	ex	none	194	24.2	rectum	cancer
1169	0	38	0	0	none	none	116	21.7	control	control
1170	0	39	0	0	current	current	152	24	control	control
1171	0	50	0	0	ex	none	161	18.4	brain	cancer
1172	0	93	0	0	none	none	129	24.7	thyroid	cancer
1173	0	51	0	0	current	current	174	21.2	head and neck	cancer
1174	0	37	0	0	current	current	178	27.4	control	control
1175	0	48	0	0	none	none	191	22.9	colon	cancer
1176	0	56	0	0	ex	none	125	22.4	control	control
1177	0	56	1	0	current	current	209	21.5	control	control
1178	0	51	0	0	current	current	225	27.8	control	control
1179	0	45	0	0	current	current	217	23.7	control	control
1180	0	59	0	0	ex	none	159	21.2	biliary	cancer
1181	0	47	0	0	ex	current	163	24.7	control	control
1182	0	51	0	0	current	current	154	23.4	control	control
1183	0	53	0	0	ex	current	188	26.1	control	control
1184	0	64	1	0	ex	current	192	24.4	control	control
1185	0	49	1	0	none	none	131	26.2	thyroid	cancer
1186	0	75	0	0	ex	current	171	24.9	esophagus	cancer
1187	0	50	0	0	none	none	210	25.5	rectum	cancer
1188	0	55	0	0	current	current	182	19.9	control	control
1189	0	51	0	0	none	current	174	24.5	control	control
1190	1	76	1	0	ex	none	162	21.5	lung	cancer
1191	0	78	0	0	ex	current	210	29	lung	cancer
1192	0	65	0	0	ex	none	205	16.1	lung	cancer
1193	0	76	0	0	none	current	144	22.5	lymphoma	cancer
1194	0	53	0	0	none	current	143	21.4	control	control
1195	0	67	0	0	ex	none	208	21.8	stomach	cancer
1196	0	59	0	0	ex	current	178	21.4	control	control
1197	0	29	0	0	current	current	164	20.3	control	control
1198	0	59	0	0	current	none	217	24.6	control	control
1199	0	55	0	0	current	none	169	20.5	lung	cancer
1200	0	35	0	0	ex	current	179	21.6	control	control
1201	0	60	1	0	ex	current	218	34.5	control	control
1202	0	55	0	0	current	current	225	26.1	control	control
1203	0	75	0	0	current	current	226	24	biliary	cancer
1204	0	60	0	0	current	current	146	21	lung	cancer
1205	0	47	0	0	ex	none	207	24.9	control	control
1206	0	57	0	0	current	none	169	21.8	brain	cancer
1207	0	49	1	0	ex	current	198	26.3	stomach	cancer
1208	0	62	0	0	ex	none	170	26.4	control	control
1209	0	52	0	0	ex	current	152	24.9	lung	cancer
1210	0	73	0	0	none	current	103	27.5	prostate	cancer
1211	0	73	1	0	none	none	190	26.5	esophagus	cancer
1212	0	61	0	0	ex	none	191	28.6	stomach	cancer
1213	0	63	0	0	current	current	154	19.9	control	control
1214	0	46	0	0	current	current	171	25.2	control	control
1215	0	65	0	0	ex	none	214	24.8	stomach	cancer
1216	1	54	0	0	none	none	156	18.5	control	control
1217	0	70	0	0	ex	none	120	23.2	lung	cancer
1218	0	59	1	1	current	current	179	21.7	esophagus	cancer
1219	0	80	1	0	ex	current	155	21.2	stomach	cancer
1220	0	43	0	0	none	current	196	20.9	stomach	cancer
1221	0	73	1	0	ex	current	188	24.1	stomach	cancer
1222	0	55	1	0	current	current	265	24.2	control	control
1223	0	46	0	0	ex	current	168	24.4	control	control
1224	0	63	0	0	none	current	172	23	control	control
1225	0	63	1	0	ex	none	189	28.3	stomach	cancer
1226	0	57	0	0	current	none	176	26.7	control	control
1227	0	47	0	0	ex	current	200	22.9	control	control
1228	0	56	0	0	none	none	203	24.3	control	control
1229	0	41	0	0	current	current	160	21.2	control	control
1230	0	51	0	0	current	current	167	24	control	control
1231	0	71	0	0	ex	current	175	21.2	control	control
1232	0	54	0	0	current	current	204	23.9	control	control
1233	0	24	0	0	none	none	188	23.6	control	control
1234	0	75	0	1	current	none	185	23.3	prostate	cancer
1235	0	53	1	1	ex	none	190	23.6	stomach	cancer
1236	0	79	1	0	ex	none	130	25.4	biliary	cancer
1237	0	65	0	0	current	none	210	28.4	control	control
1238	0	61	0	0	ex	none	107	26.7	bladder	cancer
1239	0	58	0	0	ex	none	181	19.5	control	control
1240	0	70	0	1	ex	none	198	23.1	pancreas	cancer
1241	0	72	0	1	ex	current	135	21	prostate	cancer
1242	0	56	1	0	ex	current	94	21.2	pancreas	cancer
1243	0	65	0	0	ex	none	209	24.4	stomach	cancer
1244	0	46	0	0	current	current	162	20.2	control	control
1245	0	48	0	0	ex	current	137	22.9	control	control
1246	0	54	0	0	ex	current	169	28.1	control	control
1247	0	67	0	1	ex	none	208	21.9	stomach	cancer
1248	0	47	0	0	current	none	271	23.7	control	control
1249	0	55	0	0	none	none	170	26.7	control	control
1250	0	46	0	0	none	current	171	26.6	control	control
1251	0	62	0	1	none	current	210	26.8	control	control
1252	0	61	1	1	ex	none	145	27.3	control	control
1253	0	63	1	1	none	none	72	30	bladder	cancer
1254	0	58	0	0	ex	none	149	20.1	control	control
1255	0	67	0	0	current	none	106	30	kidney	cancer
1256	0	68	1	0	none	none	128	23.7	bladder	cancer
1257	0	41	0	0	none	current	184	25.5	control	control
1258	0	72	1	1	ex	current	168	25.1	control	control
1259	0	60	0	0	current	current	220	24.5	control	control
1260	0	62	1	0	none	none	176	16.7	stomach	cancer
1261	0	76	0	0	none	current	202	26.1	control	control
1262	0	34	0	0	current	current	153	20.9	control	control
1263	0	56	0	0	ex	current	182	26.3	stomach	cancer
1264	0	44	0	0	current	current	172	26.2	control	control
1265	0	24	0	0	none	current	84	23.4	hematologic	cancer
1266	0	71	0	1	ex	none	161	23	stomach	cancer
1267	0	52	1	1	current	current	218	30	control	control
1268	0	58	0	0	none	none	162	26.5	control	control
1269	0	60	1	0	ex	none	106	31.1	prostate	cancer
1270	0	56	0	0	ex	none	212	27	control	control
1271	0	78	1	0	none	none	162	23.8	thyroid	cancer
1272	0	49	1	0	ex	current	211	27.1	rectum	cancer
1273	0	53	0	0	current	current	222	25.2	control	control
1274	0	50	0	0	ex	current	164	23.1	lung	cancer
1275	0	68	1	0	none	none	173	24.8	brain	cancer
1276	0	42	0	0	none	none	243	21.6	control	control
1277	0	52	0	0	ex	current	102	23.7	pancreas	cancer
1278	0	39	0	0	current	current	178	22.4	control	control
1279	0	35	0	0	ex	current	159	19.5	control	control
1280	0	64	0	0	none	current	64	29	GB	cancer
1281	0	54	0	1	current	none	180	23.6	lung	cancer
1282	0	62	0	0	ex	current	181	23	control	control
1283	0	58	0	0	none	none	188	21.5	rectum	cancer
1284	0	51	0	0	none	current	174	28.2	control	control
1285	0	49	0	0	none	current	159	24.1	control	control
1286	0	57	0	0	none	current	138	23.7	prostate	cancer
1287	0	86	1	0	ex	current	169	26.6	control	control
1288	0	58	0	1	ex	none	214	28.8	control	control
1289	0	45	0	0	none	none	186	25.8	control	control
1290	0	46	0	0	ex	current	212	23.1	control	control
1291	0	56	1	0	none	current	219	24.6	control	control
1292	0	65	1	0	current	current	187	26.2	control	control
1293	0	59	1	0	current	current	199	26.6	control	control
1294	1	49	0	0	current	current	195	19.5	control	control
1295	0	62	0	0	ex	current	208	27.4	control	control
1296	0	79	1	0	none	none	62	25.3	biliary	cancer
1297	0	39	0	0	current	none	211	23.9	lymphoma	cancer
1298	0	74	1	0	ex	none	203	19.3	esophagus	cancer
1299	0	54	0	0	none	none	204	23.9	control	control
1300	0	59	0	1	current	current	163	25.9	control	control
1301	0	87	1	0	ex	none	185	21.8	colon	cancer
1302	0	70	1	0	ex	current	160	24	lung	cancer
1303	0	58	0	0	ex	current	224	23.5	colon	cancer
1304	0	46	0	0	current	current	246	24	control	control
1305	0	76	1	0	ex	none	139	24	prostate	cancer
1306	0	49	0	0	none	current	188	26.2	control	control
1307	0	52	0	0	current	none	143	17.3	control	control
1308	0	36	0	0	current	current	173	18.6	control	control
1309	0	44	0	0	none	none	164	22	control	control
1310	0	35	1	0	none	current	159	24.6	control	control
1311	0	57	0	0	none	current	224	23.8	control	control
1312	0	66	1	1	ex	none	176	22.6	lung	cancer
1313	0	79	0	0	ex	none	178	23.4	lung	cancer
1314	0	69	0	0	none	none	202	27.9	thyroid	cancer
1315	0	69	1	0	current	current	160	24.4	stomach	cancer
1316	0	62	0	0	ex	none	213	23.5	control	control
1317	0	61	0	0	ex	current	189	24.7	control	control
1318	0	55	0	0	none	current	227	29.3	kidney	cancer
1319	0	52	0	0	ex	current	157	25.5	control	control
1320	0	62	0	0	none	current	185	22.3	stomach	cancer
1321	0	61	0	0	current	none	210	23.3	control	control
1322	0	66	0	0	ex	none	181	23.2	lung	cancer
1323	0	59	1	0	ex	none	155	20.9	stomach	cancer
1324	0	49	0	0	ex	none	179	26.9	control	control
1325	0	79	1	0	ex	none	56	18.5	biliary	cancer
1326	0	51	0	0	none	none	179	29.4	rectum	cancer
1327	0	75	0	0	none	none	191	20.6	lymphoma	cancer
1328	0	35	0	0	current	none	124	21.9	control	control
1329	0	56	0	0	ex	current	206	22.9	control	control
1330	0	78	0	0	current	current	172	22.9	lung	cancer
1331	0	50	0	0	current	current	163	23.2	control	control
1332	0	87	1	0	ex	none	170	20.6	stomach	cancer
1333	0	56	0	0	none	current	192	23.5	rectum	cancer
1334	0	77	1	0	ex	current	139	23.9	lung	cancer
1335	0	43	0	0	current	none	198	18	control	control
1336	0	75	1	0	none	none	98	20.5	pancreas	cancer
1337	0	56	0	0	current	current	204	26.9	control	control
1338	0	52	0	0	current	current	178	22.4	control	control
1339	0	65	0	1	current	current	90	24.2	control	control
1340	0	76	0	0	none	current	189	18.5	pancreas	cancer
1341	0	60	0	0	none	none	239	27.7	control	control
1342	0	55	0	0	current	none	207	24.7	biliary	cancer
1343	0	45	0	0	current	current	158	18.7	control	control
1344	0	25	0	0	none	none	156	18.8	brain	cancer
1345	0	70	1	1	ex	none	136	22.4	biliary	cancer
1346	0	62	0	0	ex	current	146	24.3	control	control
1347	0	64	0	0	current	current	140	20.4	stomach	cancer
1348	0	50	0	0	ex	current	161	22.5	control	control
1349	0	47	1	0	ex	current	201	20.7	control	control
1350	0	81	0	1	ex	none	209	25	GB	cancer
1351	0	65	0	1	ex	none	193	20.2	colon	cancer
1352	0	70	0	0	current	none	167	24.1	colon	cancer
1353	0	48	0	0	current	current	149	25	control	control
1354	0	46	0	0	current	none	235	24	control	control
1355	1	60	1	0	current	current	244	26.1	control	control
1356	0	65	0	0	ex	none	164	24.6	esophagus	cancer
1357	1	53	0	0	ex	none	157	22.2	control	control
1358	0	55	0	1	ex	none	180	22.6	control	control
1359	0	35	0	0	current	current	123	22.1	control	control
1360	0	78	0	0	ex	current	163	25.1	stomach	cancer
1361	0	46	0	0	ex	current	191	23.7	control	control
1362	0	47	1	0	ex	none	144	27.1	control	control
1363	0	66	1	0	none	none	159	25.9	kidney	cancer
1364	0	59	0	0	ex	none	160	18.2	esophagus	cancer
1365	0	65	0	1	ex	current	139	27.7	rectum	cancer
1366	0	73	1	0	current	current	129	23.4	control	control
1367	0	76	0	0	ex	current	217	30.8	lung	cancer
1368	0	63	0	1	none	none	123	19.8	rectum	cancer
1369	1	64	1	0	ex	current	162	24.4	control	control
1370	0	69	0	0	none	none	119	21.4	stomach	cancer
1371	0	43	0	0	current	none	186	25.6	control	control
1372	0	44	1	0	none	none	200	29.7	control	control
1373	0	49	0	0	current	current	166	28.7	control	control
1374	0	59	0	0	ex	current	211	22.6	control	control
1375	0	62	0	1	ex	current	197	23.7	control	control
1376	0	58	1	0	ex	current	115	24.3	hematologic	cancer
1377	0	65	1	1	none	current	138	25.5	kidney	cancer
1378	0	57	0	0	ex	none	230	25.7	thyroid	cancer
1379	0	78	0	0	none	none	197	21.4	control	control
1380	0	33	0	0	none	current	249	24.8	control	control
1381	0	57	0	0	ex	current	192	21.7	control	control
1382	0	40	0	0	current	current	177	29.3	control	control
1383	0	75	1	1	none	none	86	29.7	prostate	cancer
1384	0	58	0	0	none	none	197	17.9	control	control
1385	0	38	1	0	ex	current	228	27.8	control	control
1386	0	54	1	0	none	none	169	24.8	control	control
1387	0	41	0	1	current	none	177	21.7	control	control
1388	0	46	0	0	current	none	166	23.5	control	control
1389	0	68	1	1	none	none	201	25.3	control	control
1390	0	72	0	0	ex	none	174	23.1	lung	cancer
1391	0	57	0	0	ex	current	214	26.6	control	control
1392	0	62	1	0	none	none	214	25.7	control	control
1393	0	60	0	0	ex	current	181	23.5	control	control
1394	0	60	1	0	ex	none	165	22.2	rectum	cancer
1395	0	56	0	0	ex	none	150	23	kidney	cancer
1396	0	57	0	0	none	current	148	28.9	control	control
1397	0	50	1	0	none	current	215	31.6	brain	cancer
1398	0	56	1	1	current	current	210	21.8	control	control
1399	0	80	1	0	none	none	133	29.8	control	control
1400	0	56	0	0	ex	current	220	26.7	control	control
1401	0	85	1	0	current	current	121	23	stomach	cancer
1402	0	59	1	0	ex	none	180	23.1	lung	cancer
1403	0	46	0	0	ex	current	264	22.8	control	control
1404	0	49	0	0	ex	none	217	24	control	control
1405	0	74	1	0	ex	none	243	24.3	control	control
1406	0	76	1	1	current	none	100	24.7	prostate	cancer
1407	0	68	1	1	ex	none	90	20.3	bladder	cancer
1408	0	20	0	0	none	none	121	19.7	rectum	cancer
1409	0	77	1	0	ex	none	212	22.8	bladder	cancer
1410	0	29	0	0	current	current	141	24.5	control	control
1411	0	57	0	0	current	current	195	22.5	control	control
1412	0	57	0	0	current	none	146	28.7	control	control
1413	0	67	0	0	none	none	234	24.2	control	control
1414	0	84	1	0	ex	none	164	22.5	lung	cancer
1415	0	54	0	0	current	none	129	20.7	rectum	cancer
1416	1	63	0	0	ex	current	245	31.8	control	control
1417	0	26	0	0	none	none	157	22.9	hematologic	cancer
1418	0	61	0	0	none	current	183	21.8	control	control
1419	0	69	1	1	current	none	45	22.7	kidney	cancer
1420	0	51	0	0	none	none	207	27.2	control	control
1421	0	50	0	0	current	current	172	29.7	control	control
1422	0	51	0	0	ex	current	204	28	thyroid	cancer
1423	0	49	0	0	ex	none	181	26.5	control	control
1424	0	56	0	0	ex	current	179	24.1	lung	cancer
1425	0	56	1	0	ex	none	171	20.6	lung	cancer
1426	0	51	0	0	none	none	252	22.1	stomach	cancer
1427	0	68	1	0	ex	none	178	25.1	control	control
1428	0	38	0	0	none	current	139	25.5	thyroid	cancer
1429	0	43	0	0	current	current	239	25.5	control	control
1430	0	62	1	0	current	none	167	24.2	lung	cancer
1431	0	73	1	0	none	current	149	25.3	control	control
1432	0	78	0	0	ex	current	174	24	control	control
1433	0	39	0	0	current	current	176	24.2	control	control
1434	0	62	0	0	none	none	146	23.8	thyroid	cancer
1435	0	64	0	0	ex	none	156	22.1	lung	cancer
1436	0	61	0	0	none	none	203	25.6	control	control
1437	0	55	0	0	current	current	169	24.2	control	control
1438	0	44	0	0	current	none	162	21.2	control	control
1439	0	49	0	0	ex	current	202	23.5	control	control
1440	0	56	0	0	ex	none	170	22	stomach	cancer
1441	0	85	0	0	none	none	113	23.9	prostate	cancer
1442	0	71	0	0	none	none	179	19.3	stomach	cancer
1443	0	80	0	0	none	none	187	25.3	stomach	cancer
1444	0	43	0	0	current	current	226	24.4	control	control
1445	0	54	0	0	none	none	139	19.5	control	control
1446	0	72	0	1	none	none	150	24	prostate	cancer
1447	0	72	0	0	ex	none	157	20.5	stomach	cancer
1448	0	58	0	0	current	current	197	27.3	control	control
1449	0	54	0	0	current	current	159	23.1	control	control
1450	0	51	1	0	none	current	197	28.1	control	control
1451	0	61	0	0	none	current	175	22.3	control	control
1452	0	68	0	0	ex	current	219	21.7	control	control
1453	0	61	1	1	ex	none	189	27.1	control	control
1454	0	26	0	0	current	current	204	28.2	control	control
1455	0	50	0	0	current	current	168	21.4	control	control
1456	0	81	0	0	ex	none	159	21.4	stomach	cancer
1457	0	57	0	0	current	current	153	25.4	control	control
1458	0	73	0	1	ex	current	137	23.4	prostate	cancer
1459	0	62	1	0	ex	current	177	23.3	control	control
1460	0	50	1	0	ex	current	153	28.5	control	control
1461	0	50	0	0	none	current	134	23	control	control
1462	0	57	0	0	current	current	192	27	control	control
1463	0	72	0	1	ex	current	172	29.7	colon	cancer
1464	0	52	0	0	none	current	127	21.4	prostate	cancer
1465	0	78	1	1	ex	none	153	24.9	control	control
1466	0	30	0	0	none	none	195	20.4	control	control
1467	0	41	0	0	current	none	169	21.6	control	control
1468	0	44	0	0	current	current	193	26.8	control	control
1469	0	51	0	0	ex	none	148	22.8	control	control
1470	0	40	0	0	none	none	216	22.2	control	control
1471	0	71	1	0	ex	current	141	27.7	lung	cancer
1472	0	48	0	0	none	current	155	20.7	control	control
1473	0	65	0	0	current	none	205	18.4	stomach	cancer
1474	0	55	0	0	ex	none	146	16.2	lung	cancer
1475	0	28	0	0	none	none	218	19.4	control	control
1476	0	56	0	0	none	current	202	20.5	control	control
1477	0	67	0	0	none	none	160	22.9	colon	cancer
1478	0	68	0	0	ex	current	173	23.7	control	control
1479	0	71	1	0	none	none	96	25.8	prostate	cancer
1480	0	51	0	0	ex	none	264	22.7	pancreas	cancer
1481	0	77	0	0	current	none	132	27.9	prostate	cancer
1482	0	50	1	0	none	none	201	24.3	brain	cancer
1483	0	56	0	0	ex	current	213	30.3	thyroid	cancer
1484	0	58	0	0	ex	current	211	27.4	control	control
1485	0	69	0	0	ex	current	220	27.6	lung	cancer
1486	0	78	0	0	ex	none	146	23.7	colon	cancer
1487	0	59	0	0	none	none	132	19.9	control	control
1488	0	46	1	0	ex	none	247	27.5	control	control
1489	0	44	0	0	current	current	140	21.3	control	control
1490	0	65	0	0	ex	current	158	25.8	stomach	cancer
1491	0	60	0	1	current	current	206	22.1	control	control
1492	0	79	0	0	ex	current	314	22.9	esophagus	cancer
1493	0	61	1	1	ex	none	127	31.8	control	control
1494	1	89	0	0	none	current	217	19.8	stomach	cancer
1495	0	49	0	0	none	none	174	22	rectum	cancer
1496	0	65	1	1	none	none	94	26.3	prostate	cancer
1497	0	51	0	0	current	none	184	25.7	control	control
1498	0	73	1	1	none	none	108	25.2	colon	cancer
1499	0	65	0	0	current	current	195	25.7	stomach	cancer
1500	0	42	0	0	ex	none	207	26.7	control	control
1501	0	50	0	0	current	current	151	26.7	control	control
1502	0	43	0	0	current	current	242	25.5	control	control
1503	0	54	0	0	none	current	249	22.9	control	control
1504	0	48	0	0	current	current	205	22.9	control	control
1505	1	43	0	0	current	current	152	21.3	control	control
1506	0	59	0	0	current	current	214	22.3	control	control
1507	0	65	1	0	none	none	194	27.1	lung	cancer
1508	0	50	0	0	current	current	204	23.2	control	control
1509	1	68	0	0	ex	current	197	27	control	control
1510	0	47	0	0	current	none	216	21.9	control	control
1511	0	84	0	0	none	none	204	18.9	rectum	cancer
1512	0	67	1	0	none	none	138	26	lymphoma	cancer
1513	0	56	0	0	ex	current	187	25.3	control	control
1514	0	67	1	0	current	current	220	23	control	control
1515	0	38	0	0	current	current	191	27.1	thyroid	cancer
1516	0	61	1	1	current	current	180	22.2	pancreas	cancer
1517	0	61	0	0	ex	current	219	21.4	control	control
1518	0	71	0	0	ex	none	172	24.3	colon	cancer
1519	0	44	0	0	current	none	151	31	control	control
1520	0	79	1	0	ex	current	131	18.6	rectum	cancer
1521	0	60	1	0	none	current	154	26.6	colon	cancer
1522	0	60	1	0	current	current	151	28.4	prostate	cancer
1523	0	53	0	0	none	none	146	24.3	control	control
1524	0	59	1	0	none	current	147	31.1	prostate	cancer
1525	0	56	1	0	ex	current	204	26.3	control	control
1526	0	68	1	0	ex	none	200	24.3	rectum	cancer
1527	0	51	0	0	ex	current	198	24	stomach	cancer
1528	0	51	0	0	ex	current	199	22.4	control	control
1529	0	63	0	0	ex	current	153	23.7	control	control
1530	1	56	0	0	ex	current	218	27.8	control	control
1531	0	43	0	1	none	current	174	20.2	control	control
1532	0	54	0	0	ex	none	223	28	control	control
1533	0	65	1	0	ex	current	163	26.8	prostate	cancer
1534	0	61	0	0	none	none	163	21.8	control	control
1535	0	52	0	0	ex	current	331	23.3	control	control
1536	0	68	1	0	none	current	167	27.5	control	control
1537	0	53	1	1	ex	none	112	21.9	pancreas	cancer
1538	0	47	0	0	current	none	258	25.5	control	control
1539	1	59	0	0	current	none	206	23.1	control	control
1540	0	58	1	0	ex	current	204	24.7	control	control
1541	0	50	0	0	current	none	174	19.2	rectum	cancer
1542	1	40	0	0	current	current	177	26.3	stomach	cancer
1543	0	69	1	0	ex	none	171	24.2	colon	cancer
1544	0	65	1	0	ex	none	182	25.2	stomach	cancer
1545	0	23	0	0	ex	none	160	24.9	control	control
1546	0	50	0	0	ex	current	173	21.3	thyroid	cancer
1547	0	59	0	1	ex	current	181	25.2	control	control
1548	0	49	1	0	ex	current	150	26	control	control
1549	0	34	0	0	current	current	170	27.2	control	control
1550	0	49	1	0	current	current	156	23.2	control	control
1551	0	63	0	0	current	current	162	30.7	control	control
1552	0	60	0	0	current	current	69	25	colon	cancer
1553	0	56	1	0	ex	none	197	22.8	control	control
1554	0	60	0	1	ex	current	203	25.7	control	control
1555	0	60	0	0	current	none	194	28	control	control
1556	0	58	0	0	ex	current	208	25.3	control	control
1557	0	55	0	0	none	none	212	22.2	control	control
1558	0	43	0	0	current	none	195	28	control	control
1559	0	72	0	0	ex	current	189	24	brain	cancer
1560	0	46	0	0	current	current	169	32.6	kidney	cancer
1561	0	65	0	1	none	current	133	24.1	control	control
1562	0	47	0	0	none	current	148	28.4	kidney	cancer
1563	0	41	0	0	ex	current	230	26.1	control	control
1564	0	80	1	0	current	none	165	19.1	biliary	cancer
1565	0	79	1	0	ex	none	171	23.1	colon	cancer
1566	0	61	1	0	ex	current	169	23	control	control
1567	1	59	0	0	current	none	164	24.8	control	control
1568	0	63	0	0	ex	none	117	24.9	control	control
1569	0	58	0	0	current	current	151	24.3	control	control
1570	0	72	1	1	none	none	135	27.2	pancreas	cancer
1571	0	55	0	0	none	current	177	26.6	control	control
1572	0	64	1	1	ex	current	156	23.3	control	control
1573	0	63	0	1	ex	current	165	25.2	esophagus	cancer
1574	0	70	0	0	ex	current	235	22.6	control	control
1575	0	64	0	0	none	none	50	25.2	pancreas	cancer
1576	0	60	0	0	ex	none	161	28.9	kidney	cancer
1577	0	59	0	0	none	none	179	18.2	rectum	cancer
1578	0	68	1	0	current	current	139	19.9	pancreas	cancer
1579	0	66	0	0	ex	current	173	22	control	control
1580	0	61	0	0	none	current	174	24.8	colon	cancer
1581	0	42	1	0	current	current	199	26.8	control	control
1582	0	57	0	0	current	current	139	25	GB	cancer
1583	0	78	0	0	none	none	161	19.9	bladder	cancer
1584	0	70	1	0	ex	current	219	24.2	control	control
1585	0	55	0	0	ex	none	94	21.9	biliary	cancer
1586	0	65	1	0	none	current	193	28.3	stomach	cancer
1587	0	68	0	0	ex	none	220	25.6	control	control
1588	1	76	0	0	current	none	183	22.6	rectum	cancer
1589	0	45	1	0	ex	current	177	26.8	control	control
1590	0	56	0	0	ex	current	155	23.6	pancreas	cancer
1591	0	23	0	0	none	none	163	23.9	control	control
1592	0	50	0	0	ex	none	205	23.3	control	control
1593	0	35	0	0	current	current	153	23.6	control	control
1594	0	48	0	0	none	none	235	26.7	control	control
1595	0	85	1	0	none	none	142	20.4	rectum	cancer
1596	0	50	0	0	none	none	225	20.9	control	control
1597	0	53	0	0	current	current	167	25.5	stomach	cancer
1598	0	58	1	0	ex	current	223	23.3	control	control
1599	0	57	0	0	current	none	184	24.8	bladder	cancer
1600	0	71	1	1	none	none	181	24.5	biliary	cancer
1601	0	36	0	0	current	current	179	22.9	control	control
1602	0	55	0	0	none	none	197	23.4	control	control
1603	0	40	0	0	ex	current	236	25.8	control	control
1604	0	39	1	0	current	current	197	29	control	control
1605	0	24	0	0	current	current	163	28.7	control	control
1606	0	47	0	0	ex	current	215	24.6	control	control
1607	0	79	0	0	none	none	134	23.3	colon	cancer
1608	0	42	0	0	current	none	217	26.4	control	control
1609	0	54	0	0	current	current	210	21.6	control	control
1610	0	43	1	0	ex	current	186	23	control	control
1611	0	81	0	0	none	none	222	25.3	stomach	cancer
1612	0	63	0	0	ex	current	214	23.8	control	control
1613	0	76	1	1	ex	none	220	21.5	colon	cancer
1614	0	74	0	1	none	current	234	19.2	control	control
1615	0	30	0	0	none	none	177	20.2	control	control
1616	0	64	1	0	current	none	158	22.8	control	control
1617	0	68	0	0	ex	none	176	30.4	rectum	cancer
1618	0	71	1	0	current	none	103	16.2	colon	cancer
1619	0	75	1	0	ex	current	216	17.9	control	control
1620	0	69	0	0	current	none	53	21.6	pancreas	cancer
1621	0	47	0	0	none	current	162	23.2	control	control
1622	0	37	0	0	current	none	185	19.9	control	control
1623	0	39	0	0	current	current	149	26.5	control	control
1624	0	48	0	0	none	current	223	24.9	control	control
1625	0	39	0	0	current	current	201	22.8	control	control
1626	0	59	0	0	ex	none	191	22.4	stomach	cancer
1627	0	79	0	0	ex	none	313	21.1	esophagus	cancer
1628	0	50	0	0	none	current	197	24.7	control	control
1629	0	73	1	0	ex	none	86	24	pancreas	cancer
1630	0	23	0	0	none	none	160	19.3	skin	cancer
1631	0	79	0	0	ex	current	138	16.5	stomach	cancer
1632	0	59	1	0	current	none	198	21.5	control	control
1633	0	56	1	0	current	current	181	24.7	stomach	cancer
1634	0	77	1	1	ex	none	190	18.7	lymphoma	cancer
1635	0	74	0	0	ex	none	176	21.2	control	control
1636	0	47	0	0	none	none	218	31	control	control
1637	0	57	1	0	ex	none	175	27.2	stomach	cancer
1638	0	66	1	0	current	current	179	28.1	stomach	cancer
1639	0	62	0	0	current	current	168	21.1	head and neck	cancer
1640	0	82	0	0	ex	current	151	21.1	pancreas	cancer
1641	0	66	1	0	ex	none	189	23.3	control	control
1642	0	56	1	0	ex	current	92	26.6	hematologic	cancer
1643	0	53	0	0	ex	current	185	34.3	control	control
1644	0	50	0	0	current	none	198	25.6	control	control
1645	0	59	0	0	ex	current	170	21.2	control	control
1646	0	72	1	1	none	none	53	19.7	biliary	cancer
1647	0	46	0	0	current	current	196	24.1	thyroid	cancer
1648	0	48	0	0	ex	current	176	20	control	control
1649	0	57	1	1	ex	none	220	23.9	rectum	cancer
1650	0	52	0	0	ex	none	151	20.4	stomach	cancer
1651	0	68	0	0	ex	current	248	23.3	control	control
1652	0	35	0	0	current	current	126	18.1	control	control
1653	0	72	0	1	none	current	96	24.3	colon	cancer
1654	0	54	0	0	none	current	152	21.1	control	control
1655	0	54	0	0	none	current	248	22.8	control	control
1656	0	55	0	0	current	current	245	24.5	control	control
1657	0	53	0	0	ex	current	264	27.2	control	control
1658	0	60	1	1	none	current	169	23.1	control	control
1659	0	51	0	0	ex	current	206	22.3	control	control
1660	0	39	0	0	ex	current	208	25	control	control
1661	0	48	0	0	current	current	127	26.3	stomach	cancer
1662	0	68	1	1	current	current	174	23.4	control	control
1663	0	45	0	0	none	none	184	25.2	thyroid	cancer
1664	0	82	1	0	ex	none	170	23.6	stomach	cancer
1665	0	46	0	0	none	current	279	29.1	control	control
1666	0	82	1	0	none	none	179	23.2	colon	cancer
1667	0	61	0	1	ex	current	113	20.9	lung	cancer
1668	0	68	0	0	none	none	166	19.8	stomach	cancer
1669	0	59	1	1	ex	current	127	27.8	control	control
1670	0	58	1	1	current	current	156	27.3	stomach	cancer
1671	0	60	1	0	none	current	162	24.6	stomach	cancer
1672	0	42	0	0	current	none	247	26.3	control	control
1673	0	57	1	0	none	current	186	32.2	thyroid	cancer
1674	0	64	0	0	current	current	197	20.3	control	control
1675	0	70	1	0	ex	current	147	26	control	control
1676	0	59	0	0	ex	current	210	26.8	control	control
1677	0	59	0	1	current	none	227	23.3	biliary	cancer
1678	0	70	1	0	ex	none	168	25	stomach	cancer
1679	0	51	0	0	none	current	177	25.6	control	control
1680	0	57	0	0	ex	none	151	23	lung	cancer
1681	1	55	0	0	current	current	123	22.2	pancreas	cancer
1682	0	47	0	0	none	current	177	23.3	control	control
1683	0	61	0	0	ex	none	145	22.7	biliary	cancer
1684	0	67	0	0	ex	none	167	23.7	stomach	cancer
1685	0	52	0	0	none	current	195	25.2	control	control
1686	0	46	0	0	current	current	187	19.8	control	control
1687	0	57	0	1	ex	none	173	26.5	control	control
1688	0	71	0	0	ex	none	198	25	brain	cancer
1689	0	53	0	0	current	current	184	24.3	control	control
1690	0	60	0	0	ex	none	172	27.9	control	control
1691	0	42	0	0	current	current	211	27.2	control	control
1692	0	64	1	0	ex	none	141	25.2	esophagus	cancer
1693	0	54	1	0	current	none	163	24.6	stomach	cancer
1694	0	58	0	0	current	none	242	24.7	control	control
1695	0	57	0	0	none	none	192	18.3	lymphoma	cancer
1696	0	56	0	0	ex	current	191	27.5	control	control
1697	0	81	0	0	ex	none	150	22	stomach	cancer
1698	0	55	0	0	ex	current	177	24.8	control	control
1699	0	69	0	0	ex	none	130	27.3	prostate	cancer
1700	0	56	0	0	ex	current	206	23.1	control	control
1701	0	63	0	0	ex	none	156	21.5	control	control
1702	0	78	1	0	current	current	132	25.9	stomach	cancer
1703	0	41	0	0	none	none	131	18.7	control	control
1704	0	77	0	0	ex	none	155	24.1	prostate	cancer
1705	0	39	0	0	current	none	199	20	control	control
1706	0	58	0	1	ex	none	181	25.6	stomach	cancer
1707	0	53	0	0	none	current	213	22.4	stomach	cancer
1708	0	56	0	0	ex	current	183	24.6	control	control
1709	0	54	0	0	none	current	240	22	control	control
1710	0	47	0	0	ex	current	165	23.3	control	control
1711	0	74	0	0	ex	current	221	23.9	control	control
1712	0	72	1	0	current	current	174	26.1	lung	cancer
1713	0	52	0	0	current	current	140	21.5	control	control
1714	1	33	0	0	none	none	221	26.7	control	control
1715	0	39	0	0	ex	current	170	28.4	control	control
1716	0	43	0	0	current	none	261	20.7	control	control
1717	1	41	0	0	current	current	186	26	control	control
1718	0	62	1	1	none	none	166	28.5	rectum	cancer
1719	0	44	0	0	none	none	155	36	stomach	cancer
1720	0	62	0	0	none	none	164	21.8	stomach	cancer
1721	0	57	0	0	current	current	223	20.4	control	control
1722	0	54	0	0	ex	current	260	21.1	lymphoma	cancer
1723	0	44	0	1	current	current	217	23.2	control	control
1724	0	64	0	0	ex	none	141	28	lung	cancer
1725	0	34	0	0	ex	current	225	24.8	control	control
1726	0	70	0	1	ex	none	138	20.7	stomach	cancer
1727	0	40	0	0	current	current	279	27.3	control	control
1728	0	54	0	0	current	current	229	24.6	control	control
1729	0	56	0	0	none	current	219	30.3	control	control
1730	0	79	1	0	ex	none	157	26.2	lung	cancer
1731	0	70	0	0	ex	none	125	28.3	skin	cancer
1732	0	72	1	0	ex	none	178	25.7	control	control
1733	0	62	0	0	none	current	238	21.5	control	control
1734	0	44	0	1	ex	current	171	27.7	colon	cancer
1735	0	72	0	0	ex	current	111	17.3	colon	cancer
1736	0	71	1	0	ex	none	97	20.5	bladder	cancer
1737	0	54	0	0	ex	current	185	28.1	control	control
1738	0	55	0	0	current	current	176	27.2	control	control
1739	0	65	0	0	none	none	121	28	kidney	cancer
1740	0	55	0	0	ex	none	215	21.4	control	control
1741	0	58	1	0	current	none	171	29.2	control	control
1742	0	69	0	0	ex	current	163	25.3	lung	cancer
1743	0	48	0	0	current	none	243	23.5	control	control
1744	0	81	1	1	none	none	77	23.8	pancreas	cancer
1745	0	57	0	0	none	current	140	23	colon	cancer
1746	0	73	0	0	none	none	158	22.5	head and neck	cancer
1747	0	47	0	0	none	none	175	27.2	control	control
1748	0	23	0	0	none	none	157	24.5	control	control
1749	0	49	0	0	current	current	189	28.6	control	control
1750	0	79	0	0	current	current	151	18.8	lung	cancer
1751	1	52	0	0	current	none	183	22.6	control	control
1752	0	38	0	0	none	current	141	20	control	control
1753	0	47	0	0	none	none	210	27.7	control	control
1754	0	31	0	0	current	current	190	20.8	control	control
1755	0	80	0	0	none	current	97	23.7	prostate	cancer
1756	0	64	1	0	current	current	89	20.6	stomach	cancer
1757	0	77	1	1	current	current	130	27.3	control	control
1758	0	71	1	0	ex	none	181	26.2	stomach	cancer
1759	0	61	0	0	none	none	210	24.1	control	control
1760	0	62	0	0	current	current	167	29.4	kidney	cancer
1761	0	40	0	0	ex	current	175	24	control	control
1762	0	78	1	1	current	none	179	20.7	stomach	cancer
1763	0	47	0	0	none	current	220	25.1	control	control
1764	0	67	0	0	none	none	170	18.6	control	control
1765	0	40	0	0	current	current	163	23.1	control	control
1766	0	79	1	0	current	none	205	21.7	stomach	cancer
1767	0	46	0	0	current	current	216	26.8	control	control
1768	0	50	0	0	ex	none	207	23.3	head and neck	cancer
1769	0	70	0	0	ex	none	243	29.2	control	control
1770	0	48	0	0	current	current	191	23.6	control	control
1771	0	71	1	0	current	current	212	23.8	control	control
1772	0	50	0	0	ex	current	181	21.5	control	control
1773	0	41	0	0	current	current	184	27.9	control	control
1774	0	49	0	0	current	current	216	25.8	control	control
1775	0	43	0	0	current	none	109	18.1	brain	cancer
1776	0	54	1	0	current	current	146	23.5	control	control
1777	0	44	0	0	current	current	185	21.3	control	control
1778	0	53	0	0	current	current	265	21.5	control	control
1779	0	61	0	1	none	none	92	25.3	hematologic	cancer
1780	0	54	0	0	current	current	193	22.1	stomach	cancer
1781	0	47	0	0	ex	none	182	24.9	brain	cancer
1782	0	57	0	0	ex	current	201	26.2	control	control
1783	0	57	0	0	ex	current	192	24.6	control	control
1784	0	60	0	0	ex	current	286	23.2	control	control
1785	0	48	0	0	current	current	173	21.9	control	control
1786	1	42	0	0	current	current	190	25.8	control	control
1787	0	39	0	0	none	none	142	21.4	stomach	cancer
1788	0	42	0	0	none	none	191	24.4	control	control
1789	0	56	1	0	none	none	151	27.1	control	control
1790	0	37	0	0	none	none	157	18.6	control	control
1791	0	54	0	0	ex	current	183	22.8	control	control
1792	0	49	1	0	ex	current	154	26.8	control	control
1793	0	68	0	0	ex	none	181	25	stomach	cancer
1794	0	50	0	0	current	current	168	17.6	rectum	cancer
1795	1	59	0	0	current	current	196	25.1	control	control
1796	0	54	0	0	ex	current	175	21.1	control	control
1797	0	66	1	1	ex	current	193	26.5	control	control
1798	0	46	0	0	current	current	210	24	control	control
1799	0	61	0	0	ex	current	229	26.4	control	control
1800	0	32	0	0	ex	current	215	26.7	thyroid	cancer
1801	0	72	0	0	none	none	236	24.8	stomach	cancer
1802	0	72	1	0	none	none	186	25.2	prostate	cancer
1803	0	68	0	0	ex	none	173	20.8	rectum	cancer
1804	0	57	0	0	ex	none	199	26.3	control	control
1805	0	41	0	0	current	current	170	22.4	control	control
1806	0	45	1	0	ex	current	182	27	control	control
1807	0	36	0	0	current	none	169	28.3	control	control
1808	0	71	1	0	none	none	193	24.4	prostate	cancer
1809	0	46	0	0	current	current	167	21.6	brain	cancer
1810	0	57	0	0	current	none	159	19.7	stomach	cancer
1811	0	56	0	0	none	none	221	27.5	control	control
1812	0	60	0	0	current	none	171	24.3	control	control
1813	0	62	0	0	ex	none	162	20.4	lung	cancer
1814	0	57	0	0	ex	current	124	22.4	control	control
1815	0	77	1	0	ex	none	216	20.8	lung	cancer
1816	0	75	0	0	none	none	168	20.6	lung	cancer
1817	0	53	1	0	none	none	158	19.9	control	control
1818	0	34	0	0	current	current	207	26.2	control	control
1819	0	67	0	0	current	none	204	24.5	control	control
1820	0	73	0	0	current	none	189	28.6	control	control
1821	0	57	0	0	current	current	199	22.2	control	control
1822	0	69	1	0	none	current	226	24.6	brain	cancer
1823	0	63	0	0	ex	none	190	21	head and neck	cancer
1824	0	44	0	0	current	current	200	28.7	thyroid	cancer
1825	0	70	1	0	none	current	140	28.6	prostate	cancer
1826	0	60	1	1	current	current	190	24.3	control	control
1827	0	61	0	0	ex	current	209	23.4	control	control
1828	0	45	0	0	current	none	264	20.4	control	control
1829	0	60	0	0	ex	none	103	26	biliary	cancer
1830	0	74	0	0	none	none	98	25	stomach	cancer
1831	0	54	0	0	ex	none	202	26.4	control	control
1832	0	57	1	0	ex	none	262	26.5	stomach	cancer
1833	0	58	0	0	ex	current	202	21.5	control	control
1834	0	58	0	0	none	current	191	24.2	control	control
1835	0	45	0	0	ex	current	187	26.8	control	control
1836	0	33	0	0	current	current	202	23.6	control	control
1837	0	69	1	0	ex	current	198	24.8	lung	cancer
1838	0	77	1	0	ex	none	223	24.3	control	control
1839	0	85	0	0	none	current	202	25.2	stomach	cancer
1840	0	39	0	0	current	none	179	25.6	control	control
1841	0	45	0	0	none	current	216	24.6	control	control
1842	0	49	0	0	none	none	177	26.6	brain	cancer
1843	0	45	0	0	current	current	191	19	control	control
1844	0	58	0	0	none	none	109	22.2	hematologic	cancer
1845	0	66	0	0	none	none	185	26.7	colon	cancer
1846	0	62	1	0	ex	none	174	27	stomach	cancer
1847	0	45	1	0	ex	none	170	24.2	stomach	cancer
1848	1	33	0	0	none	none	161	25.9	control	control
1849	0	51	0	0	none	current	226	22.3	control	control
1850	1	78	0	0	current	none	170	23	control	control
1851	0	67	0	0	current	current	112	25	stomach	cancer
1852	0	77	1	1	ex	none	145	23.3	esophagus	cancer
1853	0	45	0	0	ex	current	181	22.5	control	control
1854	0	87	1	0	ex	none	194	20.1	stomach	cancer
1855	0	68	1	0	ex	none	250	23.2	pancreas	cancer
1856	0	55	0	0	none	none	174	23.1	pancreas	cancer
1857	0	65	1	0	ex	current	231	21.8	control	control
1858	0	61	0	0	ex	current	221	24.4	control	control
1859	0	74	1	0	ex	none	199	22.4	colon	cancer
1860	0	42	1	0	current	current	189	24.9	thyroid	cancer
1861	0	81	1	1	ex	none	185	18.9	stomach	cancer
1862	0	64	0	0	current	none	162	21.8	rectum	cancer
1863	0	88	1	0	ex	current	131	22.5	control	control
1864	0	55	0	0	none	none	173	25.2	kidney	cancer
1865	0	59	0	0	current	none	153	20.3	control	control
1866	0	72	0	0	none	none	192	23.7	colon	cancer
1867	0	32	0	0	current	current	206	29.1	control	control
1868	0	55	0	0	none	none	166	19.8	control	control
1869	0	51	1	0	ex	current	179	26.1	control	control
1870	0	51	0	0	current	current	198	19.8	control	control
1871	0	77	0	0	ex	none	141	20.1	head and neck	cancer
1872	0	77	1	0	none	none	194	23.1	control	control
1873	0	53	0	0	ex	none	232	23.8	stomach	cancer
1874	0	53	0	0	current	current	168	25.6	stomach	cancer
1875	0	54	0	0	ex	current	260	25.1	control	control
1876	0	76	1	0	ex	none	143	24.2	control	control
1877	0	66	0	0	ex	none	131	20.9	lung	cancer
1878	0	70	1	0	ex	current	213	23.1	lung	cancer
1879	0	64	0	0	ex	none	158	24.7	control	control
1880	0	73	1	0	none	none	155	26.7	lung	cancer
1881	0	45	0	0	current	current	190	25	control	control
1882	0	46	0	0	current	current	191	22.1	control	control
1883	0	71	0	1	none	none	127	23.5	prostate	cancer
1884	0	49	0	0	current	current	225	25.2	control	control
1885	0	61	0	0	ex	current	214	23.7	control	control
1886	0	32	0	0	none	none	167	22.1	control	control
1887	0	73	0	0	none	none	152	23.7	control	control
1888	0	63	0	0	current	current	196	29	control	control
1889	0	49	0	0	current	current	197	23.3	control	control
1890	0	54	0	1	none	current	140	29.5	control	control
1891	0	57	0	1	current	current	220	24.8	control	control
1892	0	60	1	0	ex	none	146	26.4	control	control
1893	0	75	1	1	ex	none	193	24.1	lung	cancer
1894	0	71	1	0	ex	none	213	27.4	stomach	cancer
1895	0	48	0	0	ex	current	178	24.8	control	control
1896	0	77	1	0	none	none	184	23.6	pancreas	cancer
1897	1	57	0	0	current	current	107	28.6	stomach	cancer
1898	0	67	1	1	ex	none	123	31.1	lung	cancer
1899	0	65	0	0	current	none	258	24.1	control	control
1900	0	63	0	0	none	current	97	23.3	kidney	cancer
1901	0	46	0	0	ex	current	191	24.6	control	control
1902	0	56	0	0	ex	current	155	25.2	thyroid	cancer
1903	0	77	1	1	current	none	176	21.3	stomach	cancer
1904	0	53	0	0	current	current	236	24.4	control	control
1905	0	49	0	0	current	current	213	28.2	control	control
1906	0	56	1	0	ex	current	224	29.4	control	control
1907	0	55	0	0	current	current	209	23.6	control	control
1908	0	31	0	0	current	current	245	21.2	control	control
1909	1	55	0	0	ex	current	166	26.8	control	control
1910	0	61	0	0	none	none	171	26.2	control	control
1911	0	61	0	0	ex	current	183	23	control	control
1912	0	51	0	0	current	none	240	24.7	control	control
1913	0	68	0	0	current	current	224	26.7	control	control
1914	0	44	0	0	current	current	298	24.5	control	control
1915	0	61	0	0	current	current	200	20.1	stomach	cancer
1916	0	54	0	0	current	none	207	25	control	control
1917	0	49	0	0	current	current	186	25.6	biliary	cancer
1918	0	42	0	0	current	current	227	23.4	rectum	cancer
1919	0	66	1	0	none	none	174	21.8	lung	cancer
1920	0	55	0	0	current	current	218	22	control	control
1921	0	66	0	0	current	current	132	18.7	stomach	cancer
1922	0	62	1	0	ex	current	211	25.9	control	control
1923	0	75	1	1	none	none	197	25.5	control	control
1924	0	59	0	0	ex	none	198	27	control	control
1925	0	59	0	0	current	current	163	24.7	control	control
1926	0	55	0	0	ex	none	208	23.5	control	control
1927	0	79	0	0	current	none	172	26.1	control	control
1928	0	70	0	0	none	none	62	23.1	kidney	cancer
1929	0	73	1	0	none	none	171	25.6	lymphoma	cancer
1930	0	53	1	1	ex	current	200	20.9	control	control
1931	0	40	0	0	current	current	234	25.7	brain	cancer
1932	0	73	1	0	ex	none	196	23.7	lung	cancer
1933	0	45	0	0	current	current	193	24.6	control	control
1934	0	79	0	1	ex	none	188	22.6	lymphoma	cancer
1935	0	54	0	0	current	none	163	24.7	control	control
1936	0	45	0	0	current	current	176	21	control	control
1937	0	59	0	0	none	current	190	23.6	head and neck	cancer
1938	0	62	0	0	ex	none	275	24.8	bladder	cancer
1939	0	64	0	1	none	current	204	26.5	control	control
1940	0	53	1	0	ex	current	168	22.7	sarcoma	cancer
1941	0	40	0	0	current	current	170	21.6	control	control
1942	1	48	0	0	current	current	268	24.8	control	control
1943	0	54	0	0	current	current	171	25.7	stomach	cancer
1944	0	63	0	0	none	none	202	26	bladder	cancer
1945	0	47	0	0	ex	current	275	26.7	control	control
1946	0	57	0	0	ex	current	254	24.5	control	control
1947	0	70	0	0	current	current	170	23.1	stomach	cancer
1948	0	79	1	1	none	none	38	22.3	pancreas	cancer
1949	1	45	0	0	ex	current	122	25.8	control	control
1950	0	53	0	0	none	current	193	22.8	control	control
1951	0	46	0	0	current	none	203	23.9	control	control
1952	0	52	0	0	ex	none	203	24.1	stomach	cancer
1953	0	75	0	0	ex	current	186	21.8	pancreas	cancer
1954	0	50	0	0	current	current	171	24.2	colon	cancer
1955	0	52	0	0	current	current	222	20.1	stomach	cancer
1956	0	68	1	1	ex	current	232	21.8	control	control
1957	0	46	0	0	none	current	158	26.9	control	control
1958	0	63	0	0	none	none	192	22.9	stomach	cancer
1959	0	67	1	0	none	none	189	30.8	rectum	cancer
1960	0	48	0	0	ex	current	144	25.5	control	control
1961	0	60	0	0	ex	current	205	25.1	control	control
1962	0	51	0	0	current	none	173	24.7	control	control
1963	0	69	0	0	none	current	167	22.9	control	control
1964	0	82	1	0	none	current	152	22	stomach	cancer
1965	0	58	0	0	current	current	184	24.7	stomach	cancer
1966	0	75	0	0	ex	current	186	20	control	control
1967	0	82	0	0	ex	none	129	28.1	colon	cancer
1968	0	43	0	0	ex	current	188	18.8	control	control
1969	0	41	0	0	current	current	186	20.3	control	control
1970	0	66	0	0	ex	current	184	24.5	bladder	cancer
1971	0	41	0	0	current	current	252	23.1	control	control
1972	0	55	0	0	current	current	180	27.7	control	control
1973	0	70	0	0	ex	none	189	22.4	control	control
1974	0	57	0	0	current	current	189	21.5	control	control
1975	0	34	0	0	none	current	192	20.9	control	control
1976	0	65	0	0	ex	current	171	21.9	stomach	cancer
1977	0	51	0	0	current	current	200	22.7	control	control
1978	0	58	0	0	ex	none	232	22.7	stomach	cancer
1979	0	40	0	0	current	current	222	29.5	control	control
1980	0	72	1	0	none	none	170	25.6	control	control
1981	0	54	0	0	ex	none	171	25.1	control	control
1982	0	80	1	0	none	current	158	17.8	head and neck	cancer
1983	0	27	0	0	current	current	183	24.4	thyroid	cancer
1984	0	59	0	0	ex	current	198	23.6	control	control
1985	0	61	0	0	none	none	207	28.7	thyroid	cancer
1986	0	20	0	0	none	none	118	16.4	control	control
1987	0	77	1	0	ex	current	180	18.6	stomach	cancer
1988	0	53	0	0	current	current	177	22.2	control	control
1989	0	60	0	0	ex	current	203	23.6	stomach	cancer
1990	0	51	1	0	ex	none	196	22.8	control	control
1991	0	57	1	0	ex	current	165	21.5	control	control
1992	0	53	0	0	ex	current	224	24.5	control	control
1993	0	72	0	0	current	none	151	20.1	lung	cancer
1994	0	56	0	0	ex	none	163	25.8	control	control
1995	0	34	0	0	none	current	209	26.8	control	control
1996	0	49	0	0	ex	current	172	22.5	control	control
1997	0	70	1	0	ex	current	212	25.8	lung	cancer
1998	1	55	0	0	ex	current	137	13.3	thyroid	cancer
1999	0	61	0	1	current	none	113	21.4	control	control
[truncated: 107,430 more rows]

## Sheet: female
pt_no	HBsAg	Age	DM	HTN	Alcohol	Smoking	Cholesterol	BMI	Case	Group
1	0	67	0	0	none	none	207	20.9	control	control
2	0	56	0	0	none	none	153	16.9	control	control
3	0	60	0	0	none	none	187	19.2	control	control
4	0	65	0	1	none	none	189	33.1	control	control
5	0	51	0	0	none	none	212	19.9	control	control
6	0	41	0	0	none	none	178	18.4	control	control
7	0	58	0	0	none	none	218	24.7	control	control
8	0	69	0	0	none	none	163	29.2	control	control
9	0	52	0	0	none	none	158	20.8	control	control
10	0	63	0	0	none	none	237	25.4	control	control
11	0	55	0	0	current	none	250	22.1	control	control
12	0	48	0	0	current	none	197	26.8	control	control
13	0	38	0	0	current	none	138	19.9	control	control
14	0	53	0	0	none	none	158	23.6	control	control
15	0	44	0	1	none	none	176	26.3	control	control
16	0	52	0	0	none	none	172	19.6	control	control
17	0	50	0	0	current	none	165	25	control	control
18	0	41	0	0	none	none	200	18.7	control	control
19	0	65	0	0	none	none	211	20.6	control	control
20	0	57	0	0	none	none	162	19.9	control	control
21	0	63	1	1	none	none	184	20.9	control	control
22	0	70	0	1	none	none	211	21.3	control	control
23	0	52	0	0	none	none	187	29.7	control	control
24	0	29	0	0	current	none	190	20.4	control	control
25	0	50	0	0	none	none	212	21	control	control
26	0	67	0	0	none	none	245	22.8	control	control
27	0	28	0	0	none	none	191	18.5	control	control
28	0	50	0	0	none	none	222	21.7	control	control
29	0	50	0	0	none	none	139	20.9	control	control
30	0	60	0	1	none	none	204	19.1	control	control
31	0	36	0	0	none	none	131	21	control	control
32	0	49	0	0	current	none	235	25.8	control	control
33	0	56	0	0	none	none	204	20.7	control	control
34	0	57	0	0	current	none	219	25.4	control	control
35	0	32	0	0	current	none	232	19.6	control	control
36	0	70	0	1	none	current	202	24.4	control	control
37	0	35	0	0	current	ex	133	19.1	control	control
38	0	57	0	1	none	none	169	26.5	control	control
39	0	66	0	0	none	none	218	23.7	control	control
40	0	64	0	1	current	none	179	22.8	control	control
41	0	64	0	0	none	none	205	20.9	control	control
42	0	51	0	0	none	none	162	26.2	control	control
43	0	25	0	0	none	none	182	24	control	control
44	0	56	0	1	none	none	178	24.4	control	control
45	1	58	0	1	none	none	232	24.3	control	control
46	0	63	0	1	none	none	169	24.4	control	control
47	0	49	0	0	none	none	207	23.9	control	control
48	0	66	0	1	none	none	180	24.2	control	control
49	0	33	0	0	current	none	231	20.5	control	control
50	0	50	0	0	none	none	203	23.7	control	control
51	0	66	0	0	current	none	166	22.6	control	control
52	0	58	0	1	current	none	193	28.9	control	control
53	0	67	0	0	none	none	185	20.5	control	control
54	0	58	0	0	none	none	199	18.3	control	control
55	0	56	0	0	none	none	154	21.8	control	control
56	0	57	0	0	none	none	223	21.8	control	control
57	0	42	0	0	none	none	198	21.2	control	control
58	0	34	0	0	none	none	192	24.1	control	control
59	0	56	0	0	none	none	136	22.7	control	control
60	0	35	0	0	none	none	147	18.3	control	control
61	0	53	0	0	none	none	175	26.4	control	control
62	0	47	0	0	none	none	198	23.4	control	control
63	0	58	0	1	none	none	171	24.2	control	control
64	0	58	0	0	none	none	227	24.2	control	control
65	0	38	0	0	none	none	137	22.2	control	control
66	0	57	0	0	none	none	204	22.2	control	control
67	0	52	0	0	current	none	179	18.4	control	control
68	0	31	0	0	none	none	170	25.8	control	control
69	0	60	0	1	none	none	242	25.1	control	control
70	0	45	0	0	none	none	213	26	control	control
71	0	46	0	0	none	none	151	23.5	control	control
72	0	40	0	0	current	none	169	25.1	control	control
73	0	85	0	1	none	none	199	27.4	control	control
74	0	50	0	0	current	none	199	23.8	control	control
75	0	32	0	0	none	ex	165	20.7	control	control
76	0	34	0	0	current	none	165	21.5	control	control
77	1	62	0	0	none	none	161	19.8	control	control
78	0	42	0	0	none	none	173	20	control	control
79	0	67	0	0	none	none	196	23.6	control	control
80	0	77	0	1	current	none	199	30.1	control	control
81	0	34	0	0	none	none	210	19.8	control	control
82	0	51	0	0	none	none	213	18.1	control	control
83	0	52	0	0	current	none	164	19.4	control	control
84	0	54	0	0	none	none	242	24.8	control	control
85	0	52	0	0	none	none	191	21.1	control	control
86	0	60	0	0	none	none	168	18.5	control	control
87	0	55	0	0	none	none	224	22.2	control	control
88	0	51	0	0	none	current	166	23.5	control	control
89	0	60	0	0	none	none	195	26.5	control	control
90	0	57	0	0	none	none	204	24	control	control
91	1	57	0	0	none	none	196	25.4	control	control
92	0	65	0	0	none	none	178	24.8	control	control
93	0	56	0	0	none	none	155	21.4	control	control
94	0	55	0	1	none	none	225	23.7	control	control
95	0	52	0	0	current	none	131	18.4	control	control
96	0	52	0	0	current	current	215	29.2	control	control
97	0	49	0	0	current	ex	182	22.1	control	control
98	0	56	0	0	none	none	200	20.7	control	control
99	0	60	0	1	current	none	214	32.3	control	control
100	0	49	1	0	current	none	132	22.4	control	control
101	0	50	0	1	none	none	175	21.5	control	control
102	0	47	0	0	none	none	152	18.4	control	control
103	0	56	0	0	none	none	188	32.5	control	control
104	0	63	0	1	none	none	232	26.2	control	control
105	0	70	0	1	current	current	222	21.9	control	control
106	0	38	0	0	current	none	208	24.2	control	control
107	0	51	0	0	none	none	185	19	control	control
108	0	29	0	0	current	none	168	20.3	control	control
109	0	48	0	0	none	current	194	19.5	control	control
110	0	65	0	0	current	none	196	24.5	control	control
111	1	41	0	0	none	none	146	18.6	control	control
112	0	36	0	0	none	none	158	23.9	control	control
113	0	59	0	0	none	none	193	22.1	control	control
114	0	63	0	0	none	none	246	23.8	control	control
115	0	57	0	0	none	none	205	22.1	control	control
116	0	61	0	0	none	none	166	26.1	control	control
117	0	41	0	0	current	current	182	25.4	control	control
118	0	61	0	0	none	none	187	22.7	control	control
119	0	45	0	0	none	none	138	19.1	control	control
120	0	49	0	0	current	none	204	27.4	control	control
121	0	51	0	0	none	none	141	23.9	control	control
122	0	50	0	0	none	none	103	20.3	control	control
123	0	54	0	0	current	none	150	22.4	control	control
124	0	38	0	1	none	none	247	19.4	control	control
125	0	42	0	0	current	none	122	24	control	control
126	0	47	0	0	none	none	152	25.4	control	control
127	0	71	0	0	current	ex	220	19.5	control	control
128	0	44	0	0	current	none	173	23.8	control	control
129	0	61	0	0	none	none	233	22.8	control	control
130	0	56	0	0	none	none	218	33.6	control	control
131	0	72	1	0	none	none	147	20.3	control	control
132	0	63	1	0	none	none	172	21.4	control	control
133	0	47	0	0	none	none	117	21.6	control	control
134	0	55	0	0	none	none	175	21.7	control	control
135	0	48	0	0	current	none	136	17.9	control	control
136	0	53	0	0	current	none	216	25.2	control	control
137	0	58	0	1	none	none	209	27.2	control	control
138	0	36	0	0	current	none	136	19.3	control	control
139	0	41	0	0	none	none	132	18.4	control	control
140	0	42	0	0	none	none	182	17.9	control	control
141	0	37	0	0	none	ex	159	19.5	control	control
142	0	63	0	0	none	none	197	21.7	control	control
143	0	73	0	1	none	none	249	20.2	control	control
144	0	58	0	0	current	none	209	21.1	control	control
145	0	47	0	0	current	none	184	25.2	control	control
146	0	37	0	0	none	none	143	20.3	control	control
147	0	74	0	0	none	none	159	21.7	control	control
148	1	51	0	0	current	none	169	21	control	control
149	0	38	0	0	none	none	153	18.1	control	control
150	0	42	0	0	none	none	132	19	control	control
151	0	62	0	0	none	none	185	21.8	control	control
152	0	58	0	0	none	none	133	24.4	control	control
153	0	75	0	1	none	none	211	31.8	control	control
154	0	57	1	0	none	none	135	29	control	control
155	0	71	0	1	current	none	202	28.2	control	control
156	0	54	0	0	none	none	215	21.2	control	control
157	0	55	0	1	none	none	229	23.2	control	control
158	0	42	0	0	current	none	144	17.3	control	control
159	0	44	0	0	current	none	195	21.5	control	control
160	0	42	0	0	none	none	159	18.3	control	control
161	0	62	0	0	none	none	234	24.4	control	control
162	0	72	0	0	none	none	195	27.1	control	control
163	0	54	0	0	none	none	181	19.6	control	control
164	0	55	0	0	none	none	242	29.8	control	control
165	0	30	0	0	current	none	174	21.7	control	control
166	0	56	0	0	none	none	188	20.9	control	control
167	0	55	0	0	none	none	188	25.2	control	control
168	0	53	0	1	none	none	172	23.6	control	control
169	0	50	0	0	none	none	159	24.3	control	control
170	0	51	1	1	none	none	152	20.9	control	control
171	0	45	0	0	none	none	163	20.6	control	control
172	0	39	0	0	none	none	167	19.6	control	control
173	0	61	0	0	none	none	170	24.3	control	control
174	0	45	0	0	none	none	162	23.9	control	control
175	0	55	0	0	none	none	198	30.7	control	control
176	0	59	0	0	current	none	211	23.3	control	control
177	0	31	0	0	none	none	162	17.8	control	control
178	0	46	0	0	none	none	199	21.4	control	control
179	0	56	0	1	current	current	184	23.7	control	control
180	0	49	0	0	current	none	234	25.3	control	control
181	0	43	0	0	current	none	163	19.9	control	control
182	0	72	0	1	none	none	141	26.5	control	control
183	0	54	0	0	current	none	178	21.2	control	control
184	0	72	0	0	none	none	155	28.4	control	control
185	0	41	0	0	current	none	174	22.1	control	control
186	0	35	0	0	none	none	171	18.8	control	control
187	0	49	0	0	current	none	181	27.1	control	control
188	0	56	0	0	none	none	215	21.3	control	control
189	0	68	0	1	none	none	207	23.4	control	control
190	0	55	0	0	none	none	154	20.2	control	control
191	0	73	1	1	none	none	139	24.3	control	control
192	0	58	0	0	none	none	202	32.7	control	control
193	0	33	0	0	current	none	198	18.8	control	control
194	1	47	0	0	none	none	228	21.9	control	control
195	0	55	0	0	none	none	221	21.1	control	control
196	0	56	0	0	none	none	263	21.7	control	control
197	0	44	0	0	none	none	182	26.5	control	control
198	0	58	0	0	none	none	171	26.2	control	control
199	0	62	1	1	none	none	173	20.2	control	control
200	0	38	0	0	current	none	161	22.6	control	control
201	0	42	0	0	none	none	169	26.6	control	control
202	0	58	0	0	none	none	192	18.1	control	control
203	0	52	0	0	none	none	162	23.2	control	control
204	0	40	0	0	none	none	154	17.7	control	control
205	0	39	0	0	none	none	184	19.9	control	control
206	0	46	0	0	none	none	187	19.3	control	control
207	0	47	0	0	none	none	171	20.2	control	control
208	0	47	0	0	none	none	151	19.1	control	control
209	0	62	0	0	none	none	186	17.7	control	control
210	0	51	0	1	none	none	196	22.9	control	control
211	0	52	0	1	none	none	181	22	control	control
212	0	52	0	0	none	none	185	25.3	control	control
213	0	63	0	0	none	none	199	22.9	control	control
214	0	65	0	0	none	none	151	21.5	control	control
215	0	51	0	0	none	none	196	21.7	control	control
216	0	60	0	0	none	none	250	23.9	control	control
217	0	45	0	0	none	none	152	28.4	control	control
218	0	60	0	0	none	none	265	20.2	control	control
219	1	56	0	0	none	none	165	26.8	control	control
220	0	29	0	0	none	none	132	20	control	control
221	0	55	0	0	none	none	192	21.7	control	control
222	0	61	0	0	none	none	162	23.8	control	control
223	0	32	0	0	none	none	137	19.7	control	control
224	0	72	0	0	none	none	216	24.2	control	control
225	0	47	0	0	none	none	175	27.8	control	control
226	0	51	0	0	none	none	135	18.7	control	control
227	0	36	0	0	none	none	139	19.8	control	control
228	0	33	0	0	current	ex	226	23.1	control	control
229	0	26	0	0	none	none	136	23.1	control	control
230	0	56	0	0	none	none	197	22.7	control	control
231	0	59	0	0	none	none	207	27.1	control	control
232	0	51	0	0	none	none	226	21.3	control	control
233	0	60	0	0	none	none	154	26.5	control	control
234	0	61	0	0	none	ex	270	22.5	control	control
235	0	64	0	1	none	none	219	27.8	control	control
236	0	39	0	0	none	none	178	19.2	control	control
237	0	39	0	0	none	none	165	20.9	control	control
238	0	43	0	0	none	none	168	23.7	control	control
239	0	45	0	0	none	none	197	19.9	control	control
240	0	47	0	0	none	none	221	23.3	control	control
241	0	58	0	0	none	none	207	24.4	control	control
242	0	66	0	0	none	current	224	30.4	control	control
243	0	62	0	0	none	none	222	22.5	control	control
244	0	40	0	0	none	none	187	23.9	control	control
245	0	42	0	0	none	none	141	20.2	control	control
246	0	55	0	0	none	none	178	23	control	control
247	0	59	0	0	none	none	257	27.4	control	control
248	0	39	0	0	none	none	138	19.8	control	control
249	0	63	0	0	none	none	195	18.1	control	control
250	0	44	0	0	none	none	138	20.5	control	control
251	0	43	0	0	current	current	201	21.5	control	control
252	0	55	0	1	none	none	178	21.4	control	control
253	0	34	0	0	current	none	174	22.9	control	control
254	0	47	0	0	current	ex	209	23.6	control	control
255	0	65	0	1	none	none	205	23.1	control	control
256	0	60	0	0	none	none	227	22.7	control	control
257	0	59	0	0	current	ex	174	21.8	control	control
258	0	62	0	1	none	none	188	23	control	control
259	0	70	1	1	none	none	243	24.3	control	control
260	0	38	0	0	current	none	176	25.8	control	control
261	0	52	0	0	none	none	189	21.5	control	control
262	0	55	0	0	none	none	146	22.9	control	control
263	0	42	0	0	none	none	187	19.7	control	control
264	0	45	0	0	none	ex	181	20.1	control	control
265	0	50	0	0	none	none	195	22.7	control	control
266	0	35	0	0	none	none	203	20.1	control	control
267	0	35	0	0	none	none	194	19.7	control	control
268	0	57	0	0	none	none	176	20	control	control
269	0	69	1	0	current	none	149	21.9	control	control
270	0	53	0	0	none	none	219	27.2	control	control
271	0	49	0	0	current	none	228	21.8	control	control
272	0	67	1	1	none	none	180	22.5	control	control
273	0	45	0	0	current	none	164	23.2	control	control
274	0	51	0	0	none	none	189	20.7	control	control
275	0	59	0	0	none	none	232	20.9	control	control
276	0	71	0	0	none	none	170	20.3	control	control
277	0	47	0	0	none	none	107	20.3	control	control
278	0	60	0	0	none	none	171	20.5	control	control
279	0	66	0	0	none	none	230	25.3	control	control
280	0	45	0	0	none	ex	216	26.1	control	control
281	0	73	1	1	none	none	265	21	control	control
282	0	61	0	1	none	none	180	22.6	control	control
283	0	23	0	0	none	none	179	29	control	control
284	0	51	0	0	none	none	209	25.3	control	control
285	0	55	0	0	none	none	174	27.9	control	control
286	0	52	0	0	none	none	172	20.6	control	control
287	0	64	0	1	none	none	207	23.9	control	control
288	0	72	0	0	none	none	164	30.3	control	control
289	0	35	0	0	none	none	169	18.5	control	control
290	0	54	0	1	none	none	192	20	control	control
291	0	45	0	0	none	none	192	20.2	control	control
292	0	44	0	0	none	none	145	24.9	control	control
293	0	52	0	0	none	none	177	19	control	control
294	0	59	0	0	none	none	137	23.4	control	control
295	0	38	0	0	current	none	174	17.3	control	control
296	0	47	0	0	none	none	197	20.8	control	control
297	0	51	0	0	none	none	195	21.6	control	control
298	0	58	0	0	current	none	201	19.7	control	control
299	0	52	0	0	none	none	211	21.9	control	control
300	0	71	0	1	none	none	184	24.4	control	control
301	0	45	0	0	current	none	220	25.2	control	control
302	0	51	0	1	none	none	177	22.1	control	control
303	0	78	0	0	none	none	245	22.8	control	control
304	1	53	0	0	none	none	186	21.1	control	control
305	0	44	0	0	none	none	164	19.6	control	control
306	0	76	0	0	none	none	212	25.4	control	control
307	0	53	0	0	current	none	173	25.2	control	control
308	1	44	0	0	current	current	126	20.8	control	control
309	0	30	0	0	none	none	161	20	control	control
310	0	47	0	0	none	ex	257	23.8	control	control
311	0	34	0	0	none	none	193	20.2	control	control
312	0	30	0	0	none	none	165	21	control	control
313	0	50	0	0	none	none	235	22.6	control	control
314	0	46	0	0	none	none	137	23.8	control	control
315	0	61	0	0	none	none	217	21.3	control	control
316	0	63	0	0	none	none	218	24.2	control	control
317	0	51	0	0	none	none	191	23.4	control	control
318	0	53	0	0	none	none	204	23.6	control	control
319	0	55	0	0	none	none	242	21.2	control	control
320	0	39	0	0	none	none	178	23.3	control	control
321	0	51	0	0	current	ex	218	26.2	control	control
322	0	51	0	0	none	none	131	22.7	control	control
323	0	48	0	0	none	none	251	33.5	control	control
324	0	56	0	0	current	none	244	23.7	control	control
325	0	48	0	0	current	ex	212	26.7	control	control
326	0	44	0	0	current	none	155	18	control	control
327	0	42	0	0	current	none	179	24.2	control	control
328	0	62	0	0	none	none	154	21.8	control	control
329	0	58	0	0	none	none	153	21.4	control	control
330	0	40	0	0	none	none	178	19	control	control
331	0	34	0	0	none	none	195	21.6	control	control
332	0	54	0	0	none	none	154	19	control	control
333	0	57	0	1	none	none	199	19.5	control	control
334	0	45	0	0	none	ex	188	23.5	control	control
335	0	49	0	0	none	none	189	18.5	control	control
336	0	51	0	0	none	none	189	21.7	control	control
337	0	63	0	0	none	none	171	24.7	control	control
338	0	51	0	0	none	none	185	24.1	control	control
339	0	46	0	0	none	ex	187	22.8	control	control
340	0	32	0	0	current	none	220	17	control	control
341	0	68	0	0	none	none	229	24	control	control
342	0	43	0	0	none	none	183	19.1	control	control
343	0	51	0	0	current	none	219	21.8	control	control
344	0	24	0	0	current	none	200	18.5	control	control
345	0	34	0	0	none	none	126	19.7	control	control
346	0	54	0	0	none	none	196	19.6	control	control
347	0	58	0	0	current	current	159	23.6	control	control
348	0	52	0	0	none	none	152	23	control	control
349	0	50	0	0	none	none	221	20.4	control	control
350	0	46	0	0	current	none	191	22.6	control	control
351	0	52	0	0	current	none	221	21.1	control	control
352	0	54	0	0	none	none	185	20.9	control	control
353	0	59	0	0	none	none	182	25.5	control	control
354	0	55	0	0	none	none	219	26	control	control
355	0	57	0	1	current	none	186	23.8	control	control
356	0	60	0	1	current	none	231	23.2	control	control
357	0	32	0	0	none	none	220	20.3	control	control
358	0	56	0	1	none	none	192	23.1	control	control
359	0	52	0	0	none	none	208	23.8	control	control
360	0	70	0	1	current	none	165	27.6	control	control
361	0	35	0	0	none	none	135	19.8	control	control
362	0	61	0	1	none	none	244	21.9	control	control
363	0	45	0	0	none	none	182	24.9	control	control
364	0	56	0	0	none	none	197	23.2	control	control
365	0	54	0	0	none	none	195	21.7	control	control
366	0	50	0	0	none	none	228	24.9	control	control
367	0	51	0	0	none	none	172	18	control	control
368	0	60	0	0	none	none	142	23	control	control
369	0	43	0	0	none	none	157	18.3	control	control
370	0	59	0	0	none	none	264	23.2	control	control
371	0	38	0	0	current	none	177	22.5	control	control
372	0	67	1	1	none	none	146	25.1	control	control
373	0	55	0	0	none	none	220	27.9	control	control
374	0	42	0	0	none	none	204	27.4	control	control
375	0	68	0	0	none	none	208	25.7	control	control
376	0	59	0	0	none	none	220	25.8	control	control
377	1	56	0	0	current	none	167	20.4	control	control
378	0	44	0	0	none	none	240	19	control	control
379	0	43	0	0	current	none	203	20	control	control
380	0	48	0	0	none	none	185	17.3	control	control
381	0	32	0	0	current	none	160	17.1	control	control
382	0	57	0	0	none	none	207	21.4	control	control
383	0	45	0	0	none	none	175	23.1	control	control
384	0	85	0	1	none	current	169	30.9	control	control
385	0	38	0	0	current	none	235	20.1	control	control
386	0	33	0	0	none	none	179	19.3	control	control
387	0	58	1	0	none	none	187	25.7	control	control
388	0	76	0	0	none	none	225	20.7	control	control
389	0	67	0	0	current	none	272	20.8	control	control
390	0	58	0	0	none	none	179	23	control	control
391	0	67	1	0	none	none	183	31.1	control	control
392	0	61	0	1	none	none	233	22.3	control	control
393	0	61	0	0	none	none	170	24.1	control	control
394	0	32	0	0	current	none	179	19.5	control	control
395	0	56	0	0	none	none	171	23.4	control	control
396	0	46	0	0	none	none	221	21	control	control
397	0	53	0	0	none	none	206	19.2	control	control
398	0	67	0	0	none	none	220	21.6	control	control
399	0	38	0	0	none	none	239	20.8	control	control
400	0	33	0	0	none	none	216	20.4	control	control
401	0	60	0	0	none	none	177	23	control	control
402	0	81	1	1	none	none	145	23.5	control	control
403	0	58	0	0	none	none	207	24.6	control	control
404	0	46	0	0	none	current	185	21.3	control	control
405	0	56	0	0	none	none	210	23.4	control	control
406	0	45	0	0	none	none	192	20.4	control	control
407	0	42	0	0	current	none	179	20.3	control	control
408	0	50	0	0	none	none	176	21.7	control	control
409	0	53	0	0	none	none	217	23	control	control
410	0	65	0	0	none	none	228	25.9	control	control
411	0	64	0	0	none	none	195	21.6	control	control
412	0	60	0	0	none	current	190	19.2	control	control
413	0	76	1	1	none	none	239	25.9	control	control
414	0	41	0	0	none	none	173	19.1	control	control
415	0	66	0	0	none	none	210	24.1	control	control
416	0	38	0	0	none	current	150	19.4	control	control
417	0	45	0	0	current	none	169	20.4	control	control
418	0	54	0	0	current	none	176	19.1	control	control
419	0	41	0	0	none	none	202	19	control	control
420	1	53	0	0	none	none	190	24.4	control	control
421	0	63	0	0	none	none	234	26.5	control	control
422	0	62	0	0	none	none	209	18.8	control	control
423	0	65	0	0	none	none	207	19.9	control	control
424	0	37	0	0	none	none	185	17.8	control	control
425	0	56	0	0	none	current	215	23.9	control	control
426	0	62	0	0	none	none	195	20.1	control	control
427	0	28	0	0	current	none	150	15	control	control
428	0	43	0	0	current	none	210	16.9	control	control
429	0	40	0	0	none	none	132	19.3	control	control
430	0	61	0	0	none	current	226	27.1	control	control
431	0	70	0	0	none	none	206	21.8	control	control
432	0	43	0	0	none	none	148	21.6	control	control
433	1	57	0	0	none	none	188	26.3	control	control
434	0	55	0	0	none	none	245	20.1	control	control
435	0	59	0	0	none	none	197	22.2	control	control
436	0	53	0	0	none	none	163	24	control	control
437	0	61	0	0	none	none	192	21.1	control	control
438	0	73	1	0	none	none	110	18.2	control	control
439	0	39	0	0	current	none	143	19.4	control	control
440	0	55	0	0	none	none	169	26.4	control	control
441	0	36	0	0	none	none	134	21.7	control	control
442	0	56	0	0	none	none	178	22.8	control	control
443	0	34	0	0	none	none	174	20.7	control	control
444	0	43	0	0	none	ex	209	22.9	control	control
445	0	77	0	0	none	none	146	26.8	control	control
446	0	40	0	0	none	none	180	20.5	control	control
447	0	65	0	1	none	none	207	22.7	control	control
448	0	57	0	0	none	none	239	20.2	control	control
449	0	42	0	0	none	none	140	20.5	control	control
450	0	47	0	0	none	none	216	23.6	control	control
451	0	59	0	0	none	none	151	18.8	control	control
452	0	54	0	0	none	none	221	19.5	control	control
453	0	49	0	0	none	none	216	25.9	control	control
454	0	47	0	0	none	none	224	21.4	control	control
455	0	52	0	0	current	none	191	22.4	control	control
456	0	69	1	1	none	none	125	21.5	control	control
457	0	50	0	0	none	none	175	23.5	control	control
458	0	42	0	0	none	none	172	19.7	control	control
459	0	46	0	0	none	none	183	20	control	control
460	0	57	0	0	none	none	241	21	control	control
461	0	44	1	0	none	ex	160	22.4	control	control
462	0	36	0	0	none	none	164	21	control	control
463	0	62	0	0	none	none	180	22.4	control	control
464	0	66	1	1	none	none	132	29.9	control	control
465	0	50	0	0	none	none	252	24	control	control
466	0	60	0	0	none	none	196	23.8	control	control
467	0	68	0	1	none	none	202	26.4	control	control
468	0	43	0	0	none	none	185	17.8	control	control
469	0	60	1	1	none	none	256	24.9	control	control
470	0	56	0	0	none	none	203	23.4	control	control
471	0	57	0	0	none	none	205	23.5	control	control
472	0	41	0	0	none	none	111	19.6	control	control
473	0	78	0	1	none	none	172	26.9	control	control
474	0	70	0	1	none	none	216	20.2	control	control
475	0	47	0	0	current	none	161	20.1	control	control
476	0	61	0	0	none	none	218	24	control	control
477	0	52	0	0	none	none	205	19.8	control	control
478	0	48	0	0	none	current	188	26.5	control	control
479	1	28	0	0	current	none	190	22.3	control	control
480	0	60	0	0	none	none	184	24.3	control	control
481	0	33	0	0	none	none	174	19.9	control	control
482	0	52	0	0	current	none	174	25.4	control	control
483	0	35	0	0	none	none	180	22.4	control	control
484	0	61	0	1	none	none	169	20.5	control	control
485	0	51	0	1	none	none	193	25.6	control	control
486	0	74	1	1	none	none	258	22.1	control	control
487	1	56	0	0	none	none	166	29.7	control	control
488	0	65	0	1	none	none	160	19.5	control	control
489	0	56	0	0	none	none	240	24.5	control	control
490	0	51	0	0	none	none	186	27.7	control	control
491	0	48	0	0	none	none	187	21.1	control	control
492	0	53	0	0	none	none	166	21.8	control	control
493	0	55	0	0	none	none	232	25.9	control	control
494	0	67	0	0	none	none	213	23.4	control	control
495	0	66	0	0	none	none	186	24.3	control	control
496	0	48	0	0	current	none	245	23.5	control	control
497	0	53	0	0	none	none	160	21.4	control	control
498	0	21	0	0	none	none	162	18.6	control	control
499	0	42	0	0	none	none	183	20.9	control	control
500	0	57	0	0	none	none	269	19.8	control	control
501	0	48	0	0	none	none	255	22.7	control	control
502	0	73	0	1	none	none	201	21.4	control	control
503	0	43	0	0	none	none	163	20.2	control	control
504	0	38	0	0	current	none	173	27.1	control	control
505	0	34	0	0	none	none	160	22.3	control	control
506	0	72	0	0	current	none	185	21.7	control	control
507	0	66	0	0	none	none	214	24.4	control	control
508	0	36	0	0	none	none	146	24	control	control
509	0	55	0	0	none	ex	223	24.7	control	control
510	0	63	0	0	none	none	191	21.9	control	control
511	0	59	0	0	none	none	210	22.8	control	control
512	0	45	0	0	none	none	167	22.3	control	control
513	0	45	0	0	none	none	205	20.7	control	control
514	0	70	0	0	none	none	150	25.1	control	control
515	0	46	0	0	none	none	175	25.3	control	control
516	0	57	0	0	none	none	193	21	control	control
517	0	60	0	0	none	none	138	26	control	control
518	0	74	0	1	none	none	180	24.3	control	control
519	0	49	0	0	none	none	180	22	control	control
520	0	65	0	0	none	none	201	22.8	control	control
521	0	64	0	0	current	current	153	19.9	control	control
522	0	56	0	0	none	none	251	20.4	control	control
523	0	59	0	0	none	none	188	26.6	control	control
524	0	52	0	0	none	none	213	20.3	control	control
525	0	38	0	0	none	none	177	18.2	control	control
526	0	49	0	0	none	none	192	24.2	control	control
527	0	52	0	0	none	none	171	22.3	control	control
528	0	55	0	0	none	none	161	19.1	control	control
529	0	61	0	0	none	none	227	16.8	control	control
530	0	64	0	1	none	none	182	25.5	control	control
531	0	69	0	0	none	none	201	21	control	control
532	0	61	0	1	current	none	257	24.8	control	control
533	0	47	0	0	none	none	166	20.3	control	control
534	0	56	0	0	none	ex	302	21	control	control
535	0	51	0	0	none	none	213	20.7	control	control
536	0	48	0	0	none	none	187	27	control	control
537	0	51	0	0	none	none	214	18.4	control	control
538	0	44	0	0	current	current	178	20.5	control	control
539	0	53	0	0	none	none	163	21.1	control	control
540	0	45	0	0	none	none	203	24.8	control	control
541	0	46	0	0	none	none	184	20.8	control	control
542	0	57	0	0	none	none	192	25	control	control
543	0	42	0	0	none	none	241	21.1	control	control
544	0	79	0	1	none	none	146	25.4	control	control
545	0	53	0	0	none	none	264	24.6	control	control
546	0	41	0	0	none	none	146	19.1	control	control
547	0	44	0	0	none	none	162	25	control	control
548	0	54	0	0	none	none	231	22.4	control	control
549	0	48	0	0	current	none	175	18	control	control
550	0	56	0	1	none	none	237	25.8	control	control
551	0	42	0	0	none	none	138	17.8	control	control
552	0	65	0	0	none	none	218	22.7	control	control
553	0	55	0	0	none	none	208	23	control	control
554	0	67	0	0	none	current	235	22.3	control	control
555	0	57	0	0	current	none	182	19.5	control	control
556	0	52	0	0	none	none	224	23	control	control
557	0	48	0	0	none	none	204	18.6	control	control
558	0	58	0	0	none	none	193	21.2	control	control
559	0	68	0	0	none	none	133	23.7	control	control
560	0	45	0	0	none	none	205	23.4	control	control
561	0	53	0	0	none	none	222	20.6	control	control
562	0	71	1	1	none	none	220	25.8	control	control
563	0	49	0	0	none	none	185	19.3	control	control
564	0	35	0	0	current	current	159	20	control	control
565	0	47	0	0	current	none	152	23.9	control	control
566	1	47	0	0	none	none	161	21.2	control	control
567	0	40	0	0	current	none	161	20.5	control	control
568	0	74	0	1	none	none	199	22.7	control	control
569	0	50	0	0	none	none	168	27.5	control	control
570	0	57	0	0	none	none	229	23.9	control	control
571	0	80	0	0	none	none	250	23	control	control
572	0	61	0	0	none	none	169	18.7	control	control
573	0	38	0	0	none	none	178	25.6	control	control
574	0	50	0	0	current	none	190	21.3	control	control
575	0	54	0	0	none	none	244	25.7	control	control
576	0	38	0	0	none	none	191	20.6	control	control
577	0	56	0	0	none	none	205	20.5	control	control
578	0	64	0	0	none	none	181	23.7	control	control
579	0	33	0	0	none	none	191	18.2	control	control
580	0	50	0	0	none	none	215	22.3	control	control
581	0	54	0	0	none	none	157	20.3	control	control
582	0	59	0	1	none	none	248	25.7	control	control
583	0	38	0	0	none	none	175	23.4	control	control
584	0	57	0	0	none	none	237	23.2	control	control
585	0	59	0	0	none	none	194	21.5	control	control
586	0	58	0	0	none	none	234	24	control	control
587	0	58	0	0	current	none	217	22	control	control
588	0	39	0	0	current	none	196	20.8	control	control
589	0	56	0	0	none	none	125	23.9	control	control
590	0	58	0	0	none	none	199	21.5	control	control
591	0	69	0	0	none	none	192	22.4	control	control
592	0	37	0	0	none	none	171	20.7	control	control
593	0	57	0	0	current	none	215	18.6	control	control
594	0	39	0	0	current	current	159	19.2	control	control
595	0	66	0	0	none	none	189	21.5	control	control
596	0	54	0	0	none	none	187	22.6	control	control
597	0	78	0	0	none	none	145	23.6	control	control
598	0	47	0	0	current	none	163	22.7	control	control
599	0	72	0	1	none	none	140	25	control	control
600	0	49	0	0	none	none	163	24.3	control	control
601	0	60	0	0	none	none	257	23	control	control
602	0	61	0	0	none	none	194	22.4	control	control
603	0	54	0	0	none	none	216	26.2	control	control
604	0	61	0	0	none	none	210	26.9	control	control
605	0	68	0	0	none	none	164	24.9	control	control
606	0	64	0	0	none	none	168	21.2	control	control
607	0	51	0	0	current	none	196	23.3	control	control
608	0	35	0	0	none	none	195	24.6	control	control
609	0	40	0	0	none	none	139	21.4	control	control
610	0	40	0	0	current	none	213	17.5	control	control
611	1	75	0	1	none	none	171	24	control	control
612	0	29	0	0	none	none	160	22.7	control	control
613	0	46	0	0	none	none	201	25.4	control	control
614	0	64	0	0	none	none	209	21.9	control	control
615	0	63	0	0	none	none	225	24.2	control	control
616	0	72	0	1	none	none	174	26.4	control	control
617	0	65	0	0	none	none	189	30.3	control	control
618	0	65	0	0	none	none	214	24	control	control
619	0	40	0	0	current	none	167	20.5	control	control
620	0	72	0	0	none	none	226	22.4	control	control
621	0	53	0	1	current	none	170	23.5	control	control
622	0	42	0	1	none	none	172	27	control	control
623	0	54	0	0	none	none	243	32.2	control	control
624	0	82	0	0	none	none	226	27.3	control	control
625	0	54	0	0	none	ex	177	20.4	control	control
626	0	51	0	0	none	none	201	20.7	control	control
627	0	48	0	0	none	none	160	21.7	control	control
628	0	40	0	0	current	none	148	17.9	control	control
629	0	47	0	1	none	none	138	19.9	control	control
630	0	79	0	1	none	none	245	23.1	control	control
631	0	59	0	0	none	none	204	21.6	control	control
632	0	42	0	0	current	none	150	19.3	control	control
633	0	50	0	0	none	none	165	19.2	control	control
634	0	79	0	0	none	none	223	24.1	control	control
635	0	65	0	0	none	none	147	22.6	control	control
636	0	23	0	0	none	none	151	20.7	control	control
637	0	38	0	0	none	none	176	18.6	control	control
638	0	57	0	0	none	none	250	20.8	control	control
639	0	60	0	1	none	none	179	26.3	control	control
640	0	50	0	1	none	none	124	22.3	control	control
641	0	50	0	1	none	none	198	22.2	control	control
642	0	63	0	1	none	none	209	24.9	control	control
643	0	52	0	0	none	none	193	28.2	control	control
644	0	57	0	0	none	none	168	26.8	control	control
645	0	46	0	0	none	none	188	19.4	control	control
646	0	48	0	0	current	none	213	19.9	control	control
647	0	42	0	0	none	none	184	23.7	control	control
648	0	46	0	0	current	none	210	18.3	control	control
649	0	34	0	0	none	none	132	21.2	control	control
650	0	50	0	0	none	none	195	21.4	control	control
651	0	51	0	0	none	none	161	25.4	control	control
652	0	69	0	0	none	none	164	16.1	control	control
653	0	52	0	0	current	current	195	23.4	control	control
654	0	55	0	1	none	none	235	26.5	control	control
655	0	63	0	0	none	none	209	22	control	control
656	0	60	0	0	none	none	201	21.3	control	control
657	0	36	0	0	none	ex	211	23.6	control	control
658	0	46	0	0	none	none	162	19.1	control	control
659	0	50	0	0	current	none	147	21.2	control	control
660	0	57	1	1	none	none	111	23.7	control	control
661	0	50	0	0	current	none	276	21.5	control	control
662	0	70	0	1	none	none	182	26.8	control	control
663	0	45	0	0	none	none	129	26.4	control	control
664	1	48	0	0	none	none	149	21	control	control
665	0	49	0	0	none	none	171	24.6	control	control
666	0	41	0	0	none	none	207	28.2	control	control
667	0	46	0	0	current	none	201	22.2	control	control
668	1	55	0	0	none	none	178	22.4	control	control
669	0	44	0	0	none	none	125	19.3	control	control
670	0	62	0	0	none	none	198	23.7	control	control
671	0	48	0	0	none	none	181	22.7	control	control
672	0	55	0	1	none	none	174	26.2	control	control
673	0	58	1	0	none	none	207	18.6	control	control
674	0	52	0	0	current	none	221	19.5	control	control
675	0	66	0	0	none	none	202	24	control	control
676	0	53	0	0	none	none	157	28.6	control	control
677	0	58	0	0	none	none	192	23.7	control	control
678	0	57	0	0	none	none	207	24.6	control	control
679	0	62	0	0	current	none	226	23	control	control
680	0	49	0	0	none	none	190	19.2	control	control
681	0	54	0	0	none	current	158	22.2	control	control
682	0	53	0	0	none	none	209	25.5	control	control
683	0	37	0	0	current	none	155	19.6	control	control
684	0	59	0	0	none	none	247	26.6	control	control
685	0	59	0	1	none	none	153	27.1	control	control
686	0	67	0	1	current	none	214	22.1	control	control
687	0	72	0	1	none	none	216	23	control	control
688	0	67	0	0	none	none	163	25.7	control	control
689	0	59	0	0	none	none	216	23.8	control	control
690	0	61	0	0	none	none	211	19.1	control	control
691	0	57	0	0	none	none	165	21.7	control	control
692	0	39	0	0	none	ex	212	18	control	control
693	0	34	0	0	current	none	185	19.3	control	control
694	0	30	0	0	current	current	142	18.1	control	control
695	0	47	0	0	none	none	155	25.4	control	control
696	0	56	0	0	none	none	216	23.9	control	control
697	0	59	0	0	none	none	187	22.7	control	control
698	0	44	0	0	none	none	219	18.5	control	control
699	0	66	0	0	none	none	212	27.1	control	control
700	0	49	0	0	none	none	172	20.6	control	control
701	0	38	0	0	none	none	136	17.4	control	control
702	0	55	0	0	none	none	178	22.7	control	control
703	0	32	0	0	none	none	150	22.4	control	control
704	0	54	0	0	current	ex	204	23.7	control	control
705	0	47	1	0	none	none	207	21.3	control	control
706	0	45	0	0	none	none	184	19	control	control
707	0	60	1	0	none	none	203	20.5	control	control
708	0	66	0	0	none	none	181	22.8	control	control
709	0	50	0	0	none	none	185	20.7	control	control
710	0	61	0	1	none	none	181	25.1	control	control
711	0	53	0	0	none	none	121	21.4	control	control
712	0	46	0	0	none	none	164	19.5	control	control
713	0	41	0	0	current	current	172	25	control	control
714	0	63	1	1	none	none	168	22	control	control
715	0	53	0	0	none	none	193	24.7	control	control
716	0	38	0	0	none	none	192	21.2	control	control
717	0	45	0	0	none	none	107	19.2	control	control
718	0	39	0	0	current	ex	229	19	control	control
719	0	54	0	0	current	none	227	26.8	control	control
720	0	41	0	0	none	none	204	18.9	control	control
721	0	59	0	1	current	none	239	24.4	control	control
722	0	46	0	0	current	none	153	18.8	control	control
723	1	40	0	0	none	none	132	18.8	control	control
724	0	55	0	0	none	none	215	20.5	control	control
725	0	28	0	0	current	none	193	17.2	control	control
726	0	55	1	1	none	none	165	26.3	control	control
727	0	45	0	0	none	none	174	17.4	control	control
728	0	52	0	0	current	current	334	23.8	control	control
729	0	70	0	0	current	ex	207	18.3	control	control
730	0	41	0	0	none	none	173	17.6	control	control
731	0	60	0	1	current	none	213	26	control	control
732	0	56	0	0	none	none	189	19.5	control	control
733	0	56	0	0	none	ex	260	21.3	control	control
734	0	35	0	0	none	none	158	20.3	control	control
735	0	45	0	0	none	none	237	19.1	control	control
736	0	28	0	0	none	none	139	21.4	control	control
737	0	62	0	0	none	ex	260	20.3	control	control
738	0	71	0	1	none	none	171	24.7	control	control
739	0	43	0	0	current	current	192	22.4	control	control
740	0	46	0	0	current	none	238	19.2	control	control
741	0	57	0	0	none	none	243	22.3	control	control
742	0	42	0	0	none	none	182	19.4	control	control
743	0	56	0	0	none	none	213	24.2	control	control
744	0	63	0	0	none	current	253	23.2	control	control
745	0	59	0	0	none	none	221	25.2	control	control
746	0	52	0	0	none	none	114	24.2	control	control
747	0	38	0	0	current	none	234	26.6	control	control
748	0	52	0	0	none	none	194	21.3	control	control
749	0	46	0	0	current	ex	179	24	control	control
750	0	61	0	0	none	none	155	19	control	control
751	0	55	0	0	current	none	222	27.2	control	control
752	0	53	1	0	none	none	222	25.2	control	control
753	0	39	0	0	current	none	136	23	control	control
754	0	50	0	0	none	none	183	26.6	control	control
755	0	52	0	1	none	none	201	22.7	control	control
756	0	34	0	0	none	none	186	18.4	control	control
757	0	54	0	0	none	none	215	23.7	control	control
758	0	38	0	0	current	none	206	21.6	control	control
759	0	44	0	0	none	none	161	19.8	control	control
760	0	53	0	0	none	ex	175	20.5	control	control
761	0	44	0	0	none	ex	209	24.7	control	control
762	0	48	0	0	none	none	168	22.1	control	control
763	0	63	0	1	current	none	162	18.9	control	control
764	0	50	0	0	current	none	278	25.8	control	control
765	0	43	0	0	none	none	131	24	control	control
766	0	45	0	0	none	none	160	21.7	control	control
767	0	49	0	0	none	none	197	21.6	control	control
768	0	59	0	0	current	none	173	23.1	control	control
769	0	42	0	0	none	none	230	17	control	control
770	0	37	0	0	current	none	163	18.7	control	control
771	0	52	0	0	current	none	190	21.7	control	control
772	0	51	0	1	none	none	147	22.1	control	control
773	0	34	0	0	none	none	197	21.7	control	control
774	0	38	0	0	none	none	114	17.9	control	control
775	0	46	0	0	none	none	187	26.8	control	control
776	0	47	0	0	none	none	166	23.7	control	control
777	0	52	0	0	current	none	213	22.6	control	control
778	0	63	0	0	none	none	241	22.4	control	control
779	0	52	0	0	none	none	195	23	control	control
780	0	44	0	0	none	none	159	21.3	control	control
781	0	61	0	0	none	none	199	21.6	control	control
782	0	57	0	0	none	none	182	22	control	control
783	0	54	0	0	none	none	184	24.3	control	control
784	0	67	0	0	none	none	214	25.5	control	control
785	0	37	0	0	none	none	191	20.4	control	control
786	0	37	0	0	current	none	106	20.8	control	control
787	0	48	0	0	none	none	190	20.1	control	control
788	0	86	1	0	none	ex	197	22.3	control	control
789	0	32	0	0	none	none	170	26.9	control	control
790	0	42	0	0	current	none	174	18	control	control
791	0	58	0	0	none	none	219	25.2	control	control
792	0	58	0	0	none	none	179	24	control	control
793	0	54	0	0	current	none	201	18.1	control	control
794	0	45	0	0	none	none	153	20.3	control	control
795	0	63	0	0	none	none	168	34.5	control	control
796	0	60	0	0	current	ex	250	19.1	control	control
797	0	56	0	0	none	none	202	18.2	control	control
798	0	34	0	0	none	none	171	20.8	control	control
799	0	50	0	0	none	none	270	23	control	control
800	0	66	0	0	none	ex	204	21.5	control	control
801	0	66	0	1	none	none	193	21.1	control	control
802	0	68	0	0	none	none	209	25.4	control	control
803	0	53	0	0	none	none	190	24	control	control
804	0	37	0	0	none	none	164	18.6	control	control
805	0	44	0	0	current	none	166	20	control	control
806	0	47	0	0	none	none	148	19.8	control	control
807	0	64	0	0	none	none	192	20.6	control	control
808	0	63	0	0	current	ex	189	23	control	control
809	0	51	0	1	current	none	194	26.5	control	control
810	0	65	0	0	none	none	183	27.1	control	control
811	0	65	0	1	none	none	229	25	control	control
812	0	47	0	0	current	none	189	24.2	control	control
813	0	55	0	0	none	none	182	19.6	control	control
814	0	31	0	0	current	current	163	19.7	control	control
815	0	47	0	0	current	none	159	20.4	control	control
816	0	60	0	1	none	none	163	21.8	control	control
817	0	38	0	1	none	none	201	23.7	control	control
818	0	46	0	0	none	none	192	20.2	control	control
819	0	57	0	0	none	none	171	21.6	control	control
820	0	66	0	0	none	none	179	24.2	control	control
821	0	67	0	0	none	none	174	23.8	control	control
822	0	50	0	0	none	none	205	20.6	control	control
823	0	78	0	0	none	none	202	24.4	control	control
824	0	62	0	0	current	none	234	24.8	control	control
825	0	51	0	0	none	none	140	23.5	control	control
826	0	62	0	0	none	none	153	19.5	control	control
827	0	58	0	1	none	none	258	26.5	control	control
828	0	61	0	1	none	none	182	20	control	control
829	0	50	0	0	none	none	162	25.9	control	control
830	0	56	0	0	none	none	251	23.5	control	control
831	0	71	0	1	none	none	206	23	control	control
832	0	45	0	0	none	none	161	24.9	control	control
833	0	57	0	0	none	none	235	24.7	control	control
834	0	51	0	0	none	none	137	20.7	control	control
835	0	25	0	0	none	none	170	18.3	control	control
836	0	43	0	0	none	none	166	20.8	control	control
837	0	68	0	0	none	none	235	22.3	control	control
838	0	35	0	0	current	none	168	22.4	control	control
839	0	43	0	0	none	none	184	18.2	control	control
840	0	42	0	0	none	none	166	19.1	control	control
841	0	50	0	0	none	current	160	24	control	control
842	0	43	0	0	none	none	155	17.7	control	control
843	0	43	0	1	none	none	103	19.9	control	control
844	0	71	1	0	none	none	202	24.8	control	control
845	0	44	0	0	current	none	170	18.8	control	control
846	0	45	0	0	none	none	194	20.2	control	control
847	0	55	0	0	none	none	200	25	control	control
848	0	41	0	0	none	none	189	21.1	control	control
849	0	47	0	0	none	current	240	28.4	control	control
850	0	48	0	0	none	none	206	25	control	control
851	0	27	0	0	none	none	168	17.1	control	control
852	0	33	0	0	none	none	142	20	control	control
853	0	31	0	0	none	ex	190	18.8	control	control
854	0	62	0	0	none	none	210	21.3	control	control
855	0	42	0	0	current	ex	156	19.4	control	control
856	1	49	0	0	none	none	250	29.6	control	control
857	0	55	0	0	none	none	205	23	control	control
858	0	52	0	1	none	none	184	25.9	control	control
859	0	53	0	0	none	none	188	21.3	control	control
860	0	48	0	0	none	none	137	19.5	control	control
861	0	25	0	0	current	none	109	22.9	control	control
862	0	60	0	0	none	none	149	21.9	control	control
863	0	61	0	1	none	none	144	23.9	control	control
864	0	39	0	0	none	none	191	23	control	control
865	1	54	0	0	none	none	148	20.5	control	control
866	0	49	0	0	none	none	185	20.7	control	control
867	0	28	0	0	none	current	184	17.2	control	control
868	0	34	0	0	current	none	266	23.8	control	control
869	0	50	0	0	none	none	196	25.8	control	control
870	0	56	0	0	none	none	230	21.8	control	control
871	0	59	0	0	none	none	218	21.7	control	control
872	0	49	0	0	none	none	174	19.3	control	control
873	0	50	0	0	none	none	194	24.2	control	control
874	0	21	0	0	current	none	177	18.1	control	control
875	0	40	0	0	none	none	169	18.2	control	control
876	0	49	0	0	current	none	181	20.2	control	control
877	0	31	0	0	current	current	147	18.7	control	control
878	0	48	0	0	none	none	206	22	control	control
879	0	45	0	0	none	none	214	20.6	control	control
880	0	46	0	0	none	none	151	21.1	control	control
881	0	63	0	0	none	none	187	26.9	control	control
882	0	72	0	0	none	none	242	21.8	control	control
883	0	49	0	0	current	none	172	24.1	control	control
884	0	37	0	0	none	none	192	19	control	control
885	0	57	0	0	none	none	214	21.8	control	control
886	0	70	0	0	none	none	236	26	control	control
887	0	65	0	1	none	none	176	25.3	control	control
888	0	79	0	1	none	none	215	23.8	control	control
889	0	68	0	0	none	none	201	19.7	control	control
890	0	57	0	0	none	none	234	26.8	control	control
891	0	50	0	0	none	current	160	19.8	control	control
892	0	43	0	0	none	none	239	18.7	control	control
893	0	45	0	0	current	none	196	18	control	control
894	0	37	0	0	none	none	193	19.3	control	control
895	0	35	0	0	current	ex	220	22.2	control	control
896	0	62	1	1	none	none	119	32.9	control	control
897	0	49	0	0	none	none	238	19.9	control	control
898	0	46	0	0	none	ex	224	19	control	control
899	0	87	1	0	none	none	158	22.1	control	control
900	0	55	0	0	none	none	240	22.6	control	control
901	0	23	0	0	current	none	174	22.3	control	control
902	0	64	0	0	none	none	180	22	control	control
903	0	45	0	0	none	none	150	19.1	control	control
904	0	67	0	0	none	none	160	22.8	control	control
905	0	63	0	1	none	none	283	24.6	control	control
906	0	62	0	0	none	none	195	21.2	control	control
907	0	41	0	0	none	none	156	17.7	control	control
908	0	51	0	0	none	none	182	21.9	control	control
909	0	44	0	0	current	none	169	22.7	control	control
910	0	46	0	0	none	none	198	26	control	control
911	0	66	0	1	none	none	208	24.1	control	control
912	0	63	0	0	none	none	264	19.9	control	control
913	0	36	0	0	none	none	195	20.4	control	control
914	0	32	0	0	none	none	174	18.3	control	control
915	0	77	0	0	none	none	215	26.9	control	control
916	0	37	0	0	none	ex	218	19.9	control	control
917	0	50	0	0	none	none	172	28.1	control	control
918	0	68	0	0	none	none	212	27.3	control	control
919	0	62	0	0	none	none	286	28.5	control	control
920	0	43	1	0	none	none	138	17.2	control	control
921	0	32	0	0	current	none	142	17.7	control	control
922	0	59	0	0	none	none	245	22.8	control	control
923	0	40	0	0	none	none	202	21.1	control	control
924	0	59	0	0	none	none	190	20.3	control	control
925	0	67	0	0	none	none	196	20	control	control
926	0	54	0	0	none	ex	175	23.6	control	control
927	0	62	0	0	current	none	209	30	control	control
928	0	36	0	0	current	ex	186	35.1	control	control
929	0	62	0	0	none	none	194	22.9	control	control
930	0	65	0	1	none	none	197	24.9	control	control
931	0	47	0	0	current	none	122	19.8	control	control
932	0	46	0	0	current	none	187	16.3	control	control
933	0	58	0	0	none	none	188	21.2	control	control
934	0	50	0	0	current	none	214	25.1	control	control
935	0	52	0	0	none	none	205	21.3	control	control
936	1	68	0	0	none	none	191	21.6	control	control
937	0	52	0	0	current	none	173	24.1	control	control
938	0	59	0	0	none	none	141	20.6	control	control
939	0	73	0	1	current	none	287	24.3	control	control
940	0	47	0	0	none	none	211	20	control	control
941	0	55	0	0	none	none	161	20.6	control	control
942	0	60	0	0	current	none	224	21.2	control	control
943	0	32	0	0	current	none	155	17.1	control	control
944	0	42	0	0	current	none	163	21.3	control	control
945	0	61	0	0	none	none	199	26	control	control
946	0	39	0	0	none	none	121	21.8	control	control
947	0	42	0	0	none	none	223	20.2	control	control
948	0	44	0	0	none	none	233	23.4	control	control
949	0	36	0	0	none	none	183	23.6	control	control
950	0	52	0	0	none	none	222	23.6	control	control
951	0	54	0	0	none	none	145	23.4	control	control
952	0	40	0	0	none	none	216	23.4	control	control
953	0	68	0	1	current	none	184	21.5	control	control
954	0	71	0	1	none	none	247	24.7	control	control
955	0	41	0	0	none	none	176	19.5	control	control
956	0	53	0	0	current	none	188	20.6	control	control
957	0	51	0	0	none	none	290	22.7	control	control
958	0	46	0	0	none	none	199	19.1	control	control
959	0	50	0	0	none	none	155	29.1	control	control
960	0	65	0	0	none	none	280	25.1	control	control
961	0	45	0	0	none	none	234	19.2	control	control
962	0	44	0	0	current	none	158	15.1	control	control
963	0	65	0	0	none	none	172	25.2	control	control
964	0	39	0	0	none	none	187	21.5	control	control
965	0	30	0	0	none	none	203	16.1	control	control
966	0	24	0	0	none	none	168	31.4	control	control
967	0	45	0	0	current	current	181	21.6	control	control
968	0	62	0	1	none	none	185	24.8	control	control
969	0	56	0	0	current	none	245	24.1	control	control
970	0	59	0	1	none	none	197	21	control	control
971	0	70	0	1	none	none	218	22.8	control	control
972	0	41	0	0	current	ex	147	19.1	control	control
973	0	45	0	0	none	ex	126	20.9	control	control
974	0	51	0	0	none	none	184	21.5	control	control
975	0	61	0	0	none	none	194	24.2	control	control
976	0	65	0	0	none	none	188	19.8	control	control
977	0	30	0	0	current	none	171	24.4	control	control
978	0	53	0	0	none	none	186	21.9	control	control
979	0	77	0	1	none	none	240	24.5	control	control
980	0	69	0	1	none	none	211	31.6	control	control
981	0	52	0	0	none	none	157	21.5	control	control
982	0	37	0	0	none	none	168	23	control	control
983	0	76	0	1	none	none	175	26.8	control	control
984	0	52	0	0	none	none	216	24.3	control	control
985	0	42	0	0	current	none	122	26.9	control	control
986	0	60	0	0	none	none	162	22.4	control	control
987	0	51	0	0	none	none	178	18.9	control	control
988	0	47	0	0	current	none	203	19.8	control	control
989	0	60	0	0	current	none	197	21.5	control	control
990	0	34	0	0	none	none	193	19.6	control	control
991	0	59	0	0	none	none	151	22.1	control	control
992	0	41	0	0	none	none	170	20.2	control	control
993	0	67	0	1	current	none	202	20.1	control	control
994	0	78	0	1	none	none	197	19.7	control	control
995	0	31	0	0	none	none	192	19.7	control	control
996	0	53	0	0	current	none	211	21.5	control	control
997	0	68	0	0	none	none	195	23.2	control	control
998	0	61	0	0	none	none	177	27.3	control	control
999	0	26	0	0	none	none	161	21.1	control	control
1000	0	49	0	0	none	none	197	20.3	control	control
1001	0	63	0	0	none	none	213	24.1	control	control
1002	0	73	1	1	none	none	218	26.9	control	control
1003	0	45	0	0	none	none	169	20.5	control	control
1004	0	46	0	0	none	none	154	21	control	control
1005	0	58	0	0	none	none	218	21.4	control	control
1006	0	75	0	0	none	none	152	22.6	control	control
1007	0	47	0	0	current	none	143	19.1	control	control
1008	0	45	0	0	none	none	257	23.6	control	control
1009	0	55	0	0	current	none	201	24.7	control	control
1010	0	52	0	0	none	current	163	21.1	control	control
1011	0	61	0	0	none	none	232	26.7	control	control
1012	0	60	0	1	none	none	249	23.4	control	control
1013	0	58	0	1	none	none	181	28.3	control	control
1014	0	66	0	1	none	none	191	18.8	control	control
1015	0	47	0	0	none	none	157	22.4	control	control
1016	0	52	0	0	none	none	169	21.4	control	control
1017	0	41	0	0	current	current	187	21	control	control
1018	0	63	0	0	none	none	302	26.6	control	control
1019	0	48	0	1	current	none	245	25.6	control	control
1020	0	65	0	1	none	none	103	25.2	control	control
1021	0	52	0	0	none	none	218	21.8	control	control
1022	0	64	0	0	none	none	203	24.1	control	control
1023	0	41	0	0	none	ex	142	20.5	control	control
1024	0	50	0	0	none	none	217	21.9	control	control
1025	0	47	0	0	current	none	211	25.4	control	control
1026	0	51	0	0	none	none	180	22.5	control	control
1027	0	50	0	0	none	none	235	19.2	control	control
1028	0	57	0	0	current	none	251	24.1	control	control
1029	0	59	1	0	none	ex	251	21.4	control	control
1030	0	36	0	0	current	none	154	24.7	control	control
1031	0	54	0	0	current	none	183	21.1	control	control
1032	0	52	0	0	none	none	198	23.9	control	control
1033	0	42	0	0	none	none	175	19.1	control	control
1034	0	76	0	1	none	none	133	22.1	control	control
1035	0	34	0	0	current	none	163	18.7	control	control
1036	0	58	0	0	none	none	211	23.7	control	control
1037	1	62	0	0	none	none	131	23.4	control	control
1038	0	50	0	0	none	none	191	26.5	control	control
1039	0	54	0	0	none	none	223	20.5	control	control
1040	0	38	0	0	current	current	199	17.8	control	control
1041	0	51	0	0	none	none	162	19.2	control	control
1042	0	66	0	0	none	none	207	19.3	control	control
1043	0	29	0	0	none	none	141	17.6	control	control
1044	0	59	1	1	none	none	227	30.2	control	control
1045	0	55	0	0	none	none	213	20.5	control	control
1046	0	44	0	0	none	none	157	20.6	control	control
1047	1	56	0	0	none	none	136	19.9	control	control
1048	0	50	0	0	none	none	196	22.6	control	control
1049	0	47	0	0	none	none	183	25.9	control	control
1050	0	76	1	0	none	none	246	22.9	control	control
1051	0	50	0	0	none	none	188	20.5	control	control
1052	0	57	0	0	none	none	259	23.2	control	control
1053	0	33	0	0	none	none	149	22.1	control	control
1054	0	30	0	0	none	none	222	18.1	control	control
1055	0	51	0	0	none	none	244	24	control	control
1056	0	63	0	1	none	none	233	21	control	control
1057	0	54	0	0	none	none	173	21	control	control
1058	0	37	0	0	none	none	174	18.2	control	control
1059	0	77	0	1	none	none	199	25	control	control
1060	0	60	0	0	current	none	179	24	control	control
1061	0	48	0	0	current	none	150	20.5	control	control
1062	0	51	0	0	none	none	264	23.1	control	control
1063	0	32	0	0	current	current	130	20.4	control	control
1064	0	40	0	0	none	none	217	21.6	control	control
1065	0	47	0	0	none	none	204	23.5	control	control
1066	0	51	0	0	none	none	172	21.1	control	control
1067	1	32	0	0	current	none	159	18.7	control	control
1068	0	41	0	0	none	none	185	27.1	control	control
1069	0	37	0	0	none	none	256	19.3	control	control
1070	0	56	0	0	none	none	159	21.3	control	control
1071	0	56	0	1	none	none	178	21.6	control	control
1072	0	39	0	0	none	none	155	19.2	control	control
1073	0	52	0	0	none	none	216	20.7	control	control
1074	0	44	0	0	none	none	186	19.5	control	control
1075	0	56	0	0	none	none	224	22.7	control	control
1076	0	56	0	0	none	none	158	21.4	control	control
1077	0	42	0	0	none	none	174	18.5	control	control
1078	0	58	0	0	current	none	229	19	control	control
1079	0	47	0	0	current	none	243	21.7	control	control
1080	0	43	0	0	none	ex	202	21.6	control	control
1081	0	69	1	0	none	none	196	24.7	control	control
1082	0	53	0	0	none	none	162	21	control	control
1083	0	42	0	0	current	none	162	17.6	control	control
1084	0	38	0	0	none	none	204	18.9	control	control
1085	0	73	0	0	none	none	187	23	control	control
1086	0	86	1	1	none	none	160	21.4	control	control
1087	0	51	0	0	none	none	216	31.7	control	control
1088	0	49	0	0	none	none	157	19.6	control	control
1089	0	64	0	1	none	none	170	24	control	control
1090	0	54	0	0	none	none	205	26.2	control	control
1091	0	52	0	0	none	none	154	21.7	control	control
1092	0	44	0	0	none	none	188	20.3	control	control
1093	0	45	0	0	none	none	225	18.6	control	control
1094	0	77	1	1	none	none	128	22.4	control	control
1095	0	49	0	0	none	none	170	18.5	control	control
1096	0	82	0	1	none	none	146	18.1	control	control
1097	0	50	0	0	none	none	169	19.1	control	control
1098	0	77	0	0	none	none	185	33.9	control	control
1099	0	48	0	0	none	none	230	21.6	control	control
1100	0	41	0	0	none	none	169	18.2	control	control
1101	0	41	0	0	none	none	123	19.9	control	control
1102	0	48	0	0	none	none	166	20.9	control	control
1103	0	55	0	0	none	none	221	22.5	control	control
1104	0	46	0	0	none	none	165	18	control	control
1105	0	44	0	0	none	none	156	20.7	control	control
1106	0	50	0	0	none	none	177	22.6	control	control
1107	0	55	0	0	none	none	178	20.5	control	control
1108	0	45	0	0	current	none	146	25.5	control	control
1109	0	66	0	0	none	none	214	24	control	control
1110	0	57	0	0	none	none	206	20.8	control	control
1111	0	52	0	0	none	none	245	21.7	control	control
1112	0	55	0	0	none	none	199	23.3	control	control
1113	0	58	0	0	none	none	231	26.6	control	control
1114	0	57	1	0	current	current	158	25.3	control	control
1115	0	32	0	0	none	none	170	16.6	control	control
1116	0	66	0	0	none	none	236	30.5	control	control
1117	0	58	0	0	none	none	241	39.7	control	control
1118	0	51	0	0	none	none	186	22.2	control	control
1119	0	56	0	0	none	none	301	26.5	control	control
1120	0	46	0	0	none	none	146	19.4	control	control
1121	0	65	0	0	none	none	211	23.1	control	control
1122	0	66	0	0	none	none	226	28.6	control	control
1123	0	58	0	0	none	none	131	20.1	control	control
1124	0	49	0	0	none	none	216	19.3	control	control
1125	0	53	0	0	none	ex	168	18.5	control	control
1126	0	43	0	0	none	none	200	24.8	control	control
1127	0	37	0	0	current	current	156	19.8	control	control
1128	0	53	0	1	none	none	240	26.3	control	control
1129	0	60	0	0	none	none	174	23.4	control	control
1130	0	53	0	0	none	none	187	18.7	control	control
1131	0	73	1	0	none	none	183	27.7	control	control
1132	0	62	0	0	none	none	219	25	control	control
1133	0	38	0	0	current	none	200	21.8	control	control
1134	0	39	0	0	none	none	177	18.4	control	control
1135	0	63	0	1	none	none	179	27.9	control	control
1136	0	34	0	0	none	none	143	15.8	control	control
1137	0	59	0	1	none	none	179	23.4	control	control
1138	0	52	0	0	none	none	187	21.5	control	control
1139	0	65	0	1	none	none	221	24.6	control	control
1140	0	33	0	0	none	current	137	22.1	control	control
1141	0	62	0	0	none	none	203	20	control	control
1142	0	46	0	0	none	none	173	17.8	control	control
1143	0	45	0	0	none	none	168	20.6	control	control
1144	0	51	0	0	current	none	155	21.2	control	control
1145	0	53	0	0	none	none	216	21.3	control	control
1146	0	42	0	0	none	current	195	31.2	control	control
1147	0	48	0	0	none	none	140	23.4	control	control
1148	0	59	0	0	none	none	251	26.9	control	control
1149	0	39	0	0	none	none	201	26.6	control	control
1150	0	47	0	0	none	none	160	21.6	control	control
1151	1	60	0	0	none	none	247	21.7	control	control
1152	0	51	0	0	none	none	181	20.2	control	control
1153	0	52	0	0	none	none	186	22.4	control	control
1154	0	45	0	0	none	none	193	22.2	control	control
1155	0	46	0	0	none	none	162	22.5	control	control
1156	0	35	0	0	none	none	184	20.6	control	control
1157	0	55	0	0	none	none	240	23.8	control	control
1158	0	46	0	0	none	ex	148	23.9	control	control
1159	0	60	1	1	none	none	143	24.5	control	control
1160	0	57	0	0	none	none	197	21.8	control	control
1161	0	50	0	0	none	none	153	23.3	control	control
1162	0	86	0	1	none	none	195	26	control	control
1163	0	51	0	0	none	none	224	20.6	control	control
1164	1	52	0	0	none	none	178	24.3	control	control
1165	0	57	0	0	none	none	184	22.9	control	control
1166	0	44	0	0	none	none	177	17.5	control	control
1167	0	64	0	1	none	none	208	20.1	control	control
1168	0	62	0	1	none	none	220	21	control	control
1169	0	49	0	0	none	none	171	22.3	control	control
1170	0	72	0	0	none	none	279	31.1	control	control
1171	1	45	0	0	none	none	161	22	control	control
1172	0	41	0	0	current	current	162	25.1	control	control
1173	0	35	0	0	none	none	187	18.6	control	control
1174	0	30	0	0	none	none	140	17.7	control	control
1175	0	74	0	1	none	none	146	25.4	control	control
1176	0	61	0	0	none	none	274	25.1	control	control
1177	0	54	0	0	none	none	212	21.7	control	control
1178	0	44	0	0	current	none	189	20.7	control	control
1179	0	47	0	0	none	none	208	21.7	control	control
1180	0	43	0	0	none	none	162	18.1	control	control
1181	0	68	0	0	none	none	209	24.7	control	control
1182	0	57	0	0	none	none	188	18.6	control	control
1183	0	62	0	0	none	none	218	23.4	control	control
1184	0	67	1	1	current	none	158	33.7	control	control
1185	0	69	0	0	none	none	189	22.4	control	control
1186	0	32	0	0	none	none	243	18.2	control	control
1187	0	41	0	0	none	current	160	20.2	control	control
1188	0	48	0	0	none	ex	152	21.4	control	control
1189	0	41	0	0	none	none	195	22.6	control	control
1190	0	62	0	0	none	none	201	24	control	control
1191	0	71	0	0	none	none	155	21.6	control	control
1192	0	57	0	0	none	none	190	20.1	control	control
1193	0	36	0	0	none	none	187	17.4	control	control
1194	0	42	0	0	none	none	189	25.6	control	control
1195	0	46	0	0	none	none	142	24.8	control	control
1196	0	31	0	0	current	none	185	22.8	control	control
1197	0	58	0	0	current	none	233	20.9	control	control
1198	0	55	0	1	none	none	173	22.4	control	control
1199	0	55	0	1	current	current	213	26.9	control	control
1200	0	33	0	0	current	none	163	16.5	control	control
1201	0	38	0	0	none	ex	142	19	control	control
1202	0	49	0	0	none	none	179	18.4	control	control
1203	0	59	0	0	none	current	271	23.7	control	control
1204	0	61	1	1	none	none	214	19.8	control	control
1205	0	39	0	0	none	none	191	21.2	control	control
1206	0	46	0	0	none	none	193	18	control	control
1207	0	61	0	0	none	none	280	21.2	control	control
1208	0	50	0	0	current	current	199	23	control	control
1209	0	61	0	0	current	none	215	17.7	control	control
1210	0	35	0	0	current	ex	158	19.8	control	control
1211	0	26	0	0	none	none	210	19.6	control	control
1212	1	34	0	0	current	none	146	21.4	control	control
1213	0	35	0	0	none	none	143	17.6	control	control
1214	0	58	0	0	none	none	184	24.6	control	control
1215	1	60	0	0	none	none	183	23.2	control	control
1216	0	67	0	0	none	none	204	21.7	control	control
1217	0	58	0	0	none	none	261	20.8	control	control
1218	0	45	0	0	none	none	140	21	control	control
1219	0	43	0	0	current	none	207	24.3	control	control
1220	0	69	0	1	none	none	185	24.9	control	control
1221	0	53	0	0	none	none	158	23.7	control	control
1222	1	54	0	0	none	none	242	18.5	control	control
1223	0	30	0	0	none	none	147	20	control	control
1224	0	72	0	0	none	none	188	25.5	control	control
1225	0	58	0	0	current	none	178	17.6	control	control
1226	0	44	0	0	current	none	175	24.3	control	control
1227	0	54	0	0	none	none	129	23.5	control	control
1228	0	65	0	0	none	none	181	16.8	control	control
1229	0	61	0	1	none	none	217	21	control	control
1230	1	57	0	0	none	none	217	22.3	control	control
1231	0	43	0	0	current	current	198	22	control	control
1232	0	69	0	0	none	none	171	22.6	control	control
1233	0	41	0	0	current	none	181	20.3	control	control
1234	0	45	0	0	none	none	222	20.5	control	control
1235	0	55	0	0	none	ex	212	22.4	control	control
1236	0	51	0	0	none	none	167	21.5	control	control
1237	0	70	0	0	none	none	199	25	control	control
1238	0	59	0	0	none	none	186	22.2	control	control
1239	0	48	0	0	none	none	137	20.1	control	control
1240	0	53	0	0	none	none	145	20.4	control	control
1241	0	40	0	0	none	none	177	21.4	control	control
1242	0	46	0	0	none	none	186	20.2	control	control
1243	0	48	0	0	none	none	208	22.9	control	control
1244	0	36	0	0	none	none	179	18.7	control	control
1245	0	33	0	0	current	none	144	20	control	control
1246	0	55	0	0	current	none	228	22.5	control	control
1247	0	58	0	0	none	none	146	28.3	control	control
1248	0	32	0	0	current	none	177	18.4	control	control
1249	0	66	0	0	current	none	245	22.4	control	control
1250	0	57	0	0	none	none	166	21.1	control	control
1251	0	66	0	0	none	none	176	24.6	control	control
1252	0	34	0	0	none	current	139	22.6	control	control
1253	0	68	0	0	none	none	181	20.5	control	control
1254	0	59	0	1	none	none	156	21.9	control	control
1255	0	47	0	0	current	none	192	18.4	control	control
1256	0	50	0	0	none	current	196	22.7	control	control
1257	0	33	0	0	none	none	241	20.5	control	control
1258	0	49	0	0	none	none	199	21.5	control	control
1259	0	47	0	0	none	none	177	18.3	control	control
1260	0	64	0	1	none	none	227	27.8	control	control
1261	0	41	0	0	none	none	163	20.2	control	control
1262	0	48	0	0	none	none	201	23.7	control	control
1263	0	53	0	0	none	none	173	25.1	control	control
1264	0	60	1	0	none	none	141	22.6	control	control
1265	0	31	0	0	none	none	199	20.2	control	control
1266	0	66	0	1	none	none	210	23.4	control	control
1267	0	47	0	0	none	none	159	24.2	control	control
1268	0	47	0	0	current	none	160	23.3	control	control
1269	0	28	0	0	none	ex	225	20.2	control	control
1270	0	47	0	0	none	none	204	23.2	control	control
1271	0	65	0	0	none	none	172	21.6	control	control
1272	0	45	0	0	current	none	185	23.3	control	control
1273	0	59	0	0	current	none	210	25.9	control	control
1274	0	55	0	0	none	none	218	21.9	control	control
1275	1	51	0	0	none	none	169	22.4	control	control
1276	0	63	0	1	none	none	191	22.4	control	control
1277	0	66	0	0	none	none	187	23.3	control	control
1278	0	61	0	1	current	none	137	26.7	control	control
1279	0	58	0	0	none	none	186	19	control	control
1280	0	57	0	0	none	none	244	28.8	control	control
1281	0	52	0	0	none	none	160	21.3	control	control
1282	0	45	0	0	none	none	161	18.4	control	control
1283	0	43	0	0	none	none	229	21.8	control	control
1284	0	42	0	0	none	none	145	20.6	control	control
1285	0	48	0	0	none	none	176	19.4	control	control
1286	0	62	0	0	none	none	217	23.6	control	control
1287	0	59	0	0	none	none	185	22	control	control
1288	1	43	0	0	none	none	162	19.6	control	control
1289	0	52	0	0	none	none	178	22.2	control	control
1290	0	42	0	0	current	none	160	21.6	control	control
1291	0	52	0	0	none	none	220	23.2	control	control
1292	0	48	0	0	current	current	230	23.2	control	control
1293	0	57	0	0	none	none	207	21.1	control	control
1294	0	56	0	0	none	none	154	25.8	control	control
1295	0	54	0	1	current	none	151	28.8	control	control
1296	0	56	0	0	none	none	157	18.5	control	control
1297	0	59	0	0	none	none	215	24.5	control	control
1298	1	36	0	0	none	none	141	28.1	control	control
1299	0	61	0	0	none	none	263	24.3	control	control
1300	0	62	0	0	none	none	195	22.2	control	control
1301	0	54	0	0	none	none	207	23.1	control	control
1302	0	60	1	0	none	none	170	25.8	control	control
1303	0	58	0	0	none	none	213	21.2	control	control
1304	0	53	1	0	current	none	245	25.1	control	control
1305	0	66	0	0	none	none	226	23.1	control	control
1306	0	49	0	0	none	none	141	21	control	control
1307	0	45	0	0	none	none	185	21.2	control	control
1308	0	54	0	0	none	none	203	18.9	control	control
1309	0	71	0	1	none	none	197	23.7	control	control
1310	0	50	0	0	none	none	190	22.7	control	control
1311	0	45	0	0	none	none	134	20.8	control	control
1312	0	37	0	0	none	none	141	22.9	control	control
1313	0	61	1	0	current	none	187	27	control	control
1314	0	61	0	0	none	none	196	23.7	control	control
1315	0	72	0	0	none	none	191	23.7	control	control
1316	0	65	0	1	none	none	228	24.5	control	control
1317	0	63	0	0	none	none	204	25.7	control	control
1318	0	61	0	0	none	none	225	20	control	control
1319	0	41	0	0	none	none	129	18.9	control	control
1320	0	36	0	0	current	none	136	18.9	control	control
1321	0	57	0	1	none	none	189	26.3	control	control
1322	0	33	0	0	none	none	152	19.1	control	control
1323	0	69	0	1	none	none	196	25	control	control
1324	0	53	0	0	none	none	256	24.7	control	control
1325	0	43	0	0	none	none	194	24.5	control	control
1326	0	57	0	0	none	none	159	20.1	control	control
1327	0	51	1	1	none	none	147	22.7	control	control
1328	0	44	0	0	none	none	137	20.9	control	control
1329	0	59	0	0	current	none	176	23.2	control	control
1330	0	59	0	0	none	none	221	22	control	control
1331	1	70	0	1	none	none	165	23.9	control	control
1332	0	45	0	0	current	none	209	20.5	control	control
1333	0	37	0	0	none	none	192	20.5	control	control
1334	0	57	0	0	none	none	174	21.5	control	control
1335	0	60	1	0	none	none	255	27.3	control	control
1336	0	61	0	0	none	none	243	23.5	control	control
1337	0	42	0	0	none	none	178	20.6	control	control
1338	0	68	0	0	none	none	248	21.1	control	control
1339	0	52	0	0	none	none	239	24.9	control	control
1340	0	50	0	0	none	none	209	20.6	control	control
1341	0	66	0	0	none	none	233	20.8	control	control
1342	0	51	0	0	current	ex	163	20.4	control	control
1343	0	49	0	0	none	none	182	39.7	control	control
1344	0	42	0	0	none	none	184	24.4	control	control
1345	0	22	0	0	current	none	232	19.5	control	control
1346	0	42	0	0	current	ex	186	23.5	control	control
1347	0	53	0	0	current	none	204	22.7	control	control
1348	0	50	0	0	none	none	226	21.8	control	control
1349	0	55	0	0	none	none	210	19.6	control	control
1350	0	61	1	1	none	none	221	26	control	control
1351	0	39	0	0	none	none	172	18.5	control	control
1352	0	39	0	0	none	none	171	26.6	control	control
1353	0	71	0	0	none	none	213	22.3	control	control
1354	0	68	0	1	none	none	182	22.4	control	control
1355	0	69	0	0	none	none	165	27.9	control	control
1356	0	73	0	1	none	none	168	29.9	control	control
1357	0	61	0	0	none	none	205	26.4	control	control
1358	0	63	0	0	none	none	260	26.1	control	control
1359	0	60	0	0	none	none	179	23	control	control
1360	0	76	0	0	none	none	219	22.7	control	control
1361	0	57	0	0	none	none	194	25.2	control	control
1362	0	45	0	0	none	none	163	17.7	control	control
1363	0	43	0	0	none	none	249	21	control	control
1364	0	75	0	1	none	none	174	23.8	control	control
1365	0	48	0	0	none	current	214	22.9	control	control
1366	0	54	0	0	none	none	225	20.5	control	control
1367	0	65	0	0	none	none	242	23.7	control	control
1368	0	54	0	0	none	none	160	20.5	control	control
1369	0	71	1	1	none	none	201	25.2	control	control
1370	0	56	1	0	none	none	180	23.6	control	control
1371	0	54	0	0	none	none	190	18.3	control	control
1372	0	35	0	0	none	none	198	18.6	control	control
1373	0	49	0	0	none	none	179	23	control	control
1374	0	73	0	0	none	none	190	21.4	control	control
1375	0	67	0	0	none	none	247	22.8	control	control
1376	0	75	0	1	none	none	209	16.6	control	control
1377	0	49	0	0	current	none	127	23.8	control	control
1378	0	54	0	0	none	none	181	21.3	control	control
1379	0	36	0	0	none	none	115	23.1	control	control
1380	0	35	0	0	none	ex	197	19.3	control	control
1381	0	52	0	0	none	none	192	25.9	control	control
1382	0	53	0	0	none	none	156	26.8	control	control
1383	0	41	0	0	current	none	159	21.5	control	control
1384	0	52	0	0	none	none	229	21.4	control	control
1385	0	54	1	0	none	none	162	36.3	control	control
1386	0	46	0	0	none	none	183	23.5	control	control
1387	0	64	0	0	none	none	196	21.8	control	control
1388	0	48	0	0	none	none	173	24	control	control
1389	0	40	0	0	current	none	207	22.7	control	control
1390	0	56	0	0	none	none	153	22.7	control	control
1391	0	49	0	0	none	none	224	21	control	control
1392	0	49	0	0	current	none	175	18.7	control	control
1393	0	50	0	0	none	none	197	24.3	control	control
1394	0	80	0	1	none	none	207	30.8	control	control
1395	0	48	0	0	current	ex	153	21.3	control	control
1396	0	54	0	0	none	none	251	17.6	control	control
1397	0	54	0	0	current	none	243	23.6	control	control
1398	0	59	0	0	none	none	159	23.6	control	control
1399	0	49	0	0	none	none	163	23.1	control	control
1400	0	61	0	0	none	none	211	18	control	control
1401	0	48	0	0	none	none	190	21.1	control	control
1402	0	67	0	0	none	none	210	21	control	control
1403	0	60	0	0	none	none	220	21.5	control	control
1404	0	62	0	0	none	none	180	21.8	control	control
1405	0	39	0	0	current	none	142	21	control	control
1406	0	58	0	0	current	none	227	18.7	control	control
1407	0	71	0	0	none	none	203	19.4	control	control
1408	0	52	0	0	none	none	190	22.8	control	control
1409	0	40	0	0	none	current	151	17.2	control	control
1410	0	32	0	0	none	ex	149	19.7	control	control
1411	0	56	1	1	none	none	153	22.2	control	control
1412	0	60	0	1	none	none	227	23.6	control	control
1413	0	53	0	0	none	none	213	19.7	control	control
1414	1	48	0	0	none	none	178	22.5	control	control
1415	0	58	0	0	none	none	222	21.8	control	control
1416	0	50	0	0	none	ex	200	20.5	control	control
1417	0	53	0	0	current	none	182	21.1	control	control
1418	0	59	0	0	current	none	246	22.5	control	control
1419	0	58	0	0	none	none	269	18	control	control
1420	0	58	0	0	none	none	184	26.9	control	control
1421	0	54	0	0	none	none	125	22.5	control	control
1422	0	57	0	0	none	none	225	20.9	control	control
1423	0	40	0	0	none	none	186	18.8	control	control
1424	0	67	0	0	none	none	214	20.1	control	control
1425	1	59	0	0	current	ex	182	31.3	control	control
1426	0	71	0	0	none	none	243	20.7	control	control
1427	0	45	0	0	none	none	258	26.6	control	control
1428	0	41	0	0	none	none	209	22.5	control	control
1429	0	45	0	0	current	none	203	19.4	control	control
1430	0	51	0	0	none	none	160	22.6	control	control
1431	0	40	0	0	current	none	155	20.9	control	control
1432	0	42	0	0	current	none	181	24.2	control	control
1433	0	74	0	0	none	ex	237	22.9	control	control
1434	0	47	0	0	none	current	180	23.4	control	control
1435	0	67	0	0	none	none	232	26.5	control	control
1436	0	70	0	0	none	none	162	20.1	control	control
1437	0	52	0	0	none	none	229	22.8	control	control
1438	0	35	0	0	none	none	210	18.6	control	control
1439	0	46	0	0	none	none	133	18.7	control	control
1440	0	54	0	0	current	none	202	19.4	control	control
1441	0	54	0	0	none	none	177	20	control	control
1442	0	31	0	0	none	none	166	20.7	control	control
1443	0	33	0	0	none	none	159	18.7	control	control
1444	0	28	0	0	none	none	132	22.5	control	control
1445	0	60	0	0	current	none	192	22.2	control	control
1446	0	48	0	0	none	none	182	17.3	control	control
1447	0	58	0	1	none	none	230	21.2	control	control
1448	0	74	0	1	current	none	182	33.8	control	control
1449	0	58	0	0	none	none	224	20	control	control
1450	0	61	0	0	none	none	232	22.6	control	control
1451	0	47	0	0	none	ex	164	23.5	control	control
1452	0	76	1	1	none	none	202	28.8	control	control
1453	0	55	0	0	none	none	178	20.3	control	control
1454	0	52	0	0	none	none	179	24	control	control
1455	0	59	0	0	none	none	192	23	control	control
1456	0	48	0	0	current	none	168	18.9	control	control
1457	0	38	0	0	none	ex	155	17.2	control	control
1458	0	55	0	0	none	none	169	20.2	control	control
1459	0	57	0	0	none	none	205	23.2	control	control
1460	0	55	0	0	none	none	187	20.1	control	control
1461	0	53	0	0	none	none	163	21.1	control	control
1462	0	58	0	1	current	none	207	26.5	control	control
1463	0	33	0	0	none	none	165	19.2	control	control
1464	0	57	0	0	none	none	187	21.5	control	control
1465	0	65	0	0	none	none	280	21.5	control	control
1466	0	56	0	0	none	none	188	22.4	control	control
1467	0	57	0	0	none	none	243	25	control	control
1468	0	40	0	0	none	none	180	20	control	control
1469	0	55	0	0	current	none	205	18.8	control	control
1470	0	51	0	0	current	current	175	22.2	control	control
1471	0	20	0	0	none	none	159	22.1	control	control
1472	0	52	0	0	current	none	215	21.4	control	control
1473	0	47	0	0	current	none	128	21.7	control	control
1474	0	40	0	0	none	none	216	19.5	control	control
1475	0	60	0	1	current	none	181	22	control	control
1476	1	45	0	0	none	none	157	23.4	control	control
1477	0	37	0	0	none	none	131	18.3	control	control
1478	0	57	0	0	none	none	190	28.8	control	control
1479	0	71	0	0	none	none	168	18	control	control
1480	0	74	0	1	none	none	198	23.7	control	control
1481	0	48	0	0	none	none	255	23.9	control	control
1482	0	53	0	0	none	none	199	27.6	control	control
1483	0	49	0	0	none	ex	182	21.5	control	control
1484	0	26	0	0	current	ex	193	22.5	control	control
1485	0	61	0	1	current	current	237	25.3	control	control
1486	0	50	0	0	none	none	168	21.2	control	control
1487	0	53	0	0	none	none	224	20.1	control	control
1488	0	49	0	0	none	none	172	21.6	control	control
1489	0	48	0	0	none	none	217	24.6	control	control
1490	0	43	0	0	current	none	184	28.9	control	control
1491	0	41	0	0	none	none	153	19.3	control	control
1492	0	54	0	0	current	none	172	23.1	control	control
1493	0	30	0	0	current	none	127	17.6	control	control
1494	0	58	0	0	none	none	192	21.1	control	control
1495	0	49	0	0	none	ex	147	18.4	control	control
1496	0	67	0	1	none	none	161	19.9	control	control
1497	0	72	0	0	none	current	230	26.1	control	control
1498	0	60	0	0	none	none	223	20.3	control	control
1499	0	59	0	1	none	current	200	23.5	control	control
1500	0	56	0	1	none	none	224	24.3	control	control
1501	0	58	0	0	none	none	229	23.5	control	control
1502	0	66	0	0	none	none	172	30.6	control	control
1503	0	55	0	0	none	none	147	24.4	control	control
1504	0	60	0	0	none	none	194	26.1	control	control
1505	0	46	0	0	current	ex	157	22.1	control	control
1506	0	50	0	0	none	none	189	25.8	control	control
1507	0	64	0	1	none	none	168	23	control	control
1508	0	39	0	0	current	none	134	21.4	control	control
1509	0	36	0	0	current	current	190	23.6	control	control
1510	0	54	0	0	none	none	145	26.6	control	control
1511	0	32	0	0	none	none	154	17.8	control	control
1512	0	38	0	0	current	none	134	18.8	control	control
1513	0	39	0	0	none	none	199	17.7	control	control
1514	0	61	0	0	none	none	200	22.6	control	control
1515	0	28	0	0	none	none	168	19.4	control	control
1516	0	44	0	0	current	ex	258	17.6	control	control
1517	0	52	0	0	none	none	169	20.2	control	control
1518	0	59	1	0	none	none	174	22.4	control	control
1519	0	58	0	0	none	current	165	20.9	control	control
1520	0	56	0	0	none	none	132	22.2	control	control
1521	0	71	0	0	none	none	235	23.3	control	control
1522	0	45	0	0	current	none	223	24.3	control	control
1523	1	56	0	0	none	none	226	21.3	control	control
1524	0	51	0	0	none	none	129	22.9	control	control
1525	0	48	0	0	none	none	213	29.4	control	control
1526	0	44	0	0	current	none	193	20.2	control	control
1527	0	58	0	0	none	none	203	20.3	control	control
1528	0	57	0	0	none	none	228	23.6	control	control
1529	0	61	0	1	none	none	210	19.4	control	control
1530	0	27	0	0	none	none	148	25.7	control	control
1531	0	65	0	1	none	none	203	22.5	control	control
1532	0	50	0	1	current	none	172	24.4	control	control
1533	0	57	0	0	current	ex	174	22.1	control	control
1534	0	35	0	0	none	none	194	18.7	control	control
1535	0	50	0	0	current	ex	177	20.8	control	control
1536	0	68	0	1	none	none	181	26.9	control	control
1537	0	64	0	0	none	none	208	23.9	control	control
1538	0	46	0	0	none	none	187	24.4	control	control
1539	0	49	0	0	current	none	189	17.7	control	control
1540	0	59	0	0	none	none	176	28.2	control	control
1541	0	42	0	0	current	ex	222	20.5	control	control
1542	0	33	0	0	none	none	197	18.6	control	control
1543	0	59	0	0	none	none	290	23.7	control	control
1544	0	60	0	0	none	ex	238	25.3	control	control
1545	0	75	0	0	none	none	243	24.9	control	control
1546	0	56	0	0	none	none	275	26.6	control	control
1547	0	59	0	0	none	none	211	21.1	control	control
1548	0	57	0	0	none	none	220	22.4	control	control
1549	0	57	0	0	none	none	151	23	control	control
1550	0	34	0	0	current	none	166	18.4	control	control
1551	0	59	0	0	none	none	201	21.3	control	control
1552	0	62	0	1	none	none	188	25	control	control
1553	0	56	0	0	none	none	242	25.4	control	control
1554	0	58	0	0	none	none	131	20.1	control	control
1555	0	68	0	1	none	none	170	19.9	control	control
1556	0	39	0	0	none	none	183	22	control	control
1557	0	63	0	0	none	none	196	23.9	control	control
1558	0	54	0	0	none	none	235	22.5	control	control
1559	0	25	0	0	none	none	146	15.7	control	control
1560	0	30	0	0	none	none	154	20.2	control	control
1561	0	55	0	0	current	ex	249	19.8	control	control
1562	0	49	0	0	none	none	182	24	control	control
1563	0	56	0	0	none	none	264	21.5	control	control
1564	0	38	0	0	current	ex	126	23.2	control	control
1565	0	56	0	0	none	none	185	20.8	control	control
1566	0	56	0	0	none	none	176	18.5	control	control
1567	0	62	0	0	none	none	268	17.1	control	control
1568	0	52	0	0	none	none	231	21.4	control	control
1569	0	38	0	0	none	ex	139	19.4	control	control
1570	0	49	0	0	current	current	164	25.6	control	control
1571	0	77	0	0	none	none	178	24.1	control	control
1572	0	45	0	0	none	none	192	22.2	control	control
1573	0	74	0	0	none	none	130	24.7	control	control
1574	0	70	0	1	none	current	183	21.8	control	control
1575	0	55	0	1	none	none	259	21.1	control	control
1576	0	54	1	1	current	none	148	25.4	control	control
1577	0	34	0	0	current	current	167	17	control	control
1578	0	33	0	0	current	none	166	20.8	control	control
1579	0	57	0	0	none	none	202	19.5	control	control
1580	0	46	0	0	current	none	184	20.7	control	control
1581	0	55	0	0	none	ex	200	20.4	control	control
1582	0	71	0	0	none	none	177	17.8	control	control
1583	0	51	0	0	none	none	158	19.8	control	control
1584	0	60	0	0	current	none	259	29.9	control	control
1585	0	49	0	0	none	none	183	21	control	control
1586	0	34	0	0	none	none	134	21.3	control	control
1587	0	50	0	0	none	none	145	21.5	control	control
1588	0	58	0	0	none	none	206	22	control	control
1589	0	52	0	0	none	none	170	20.2	control	control
1590	0	30	0	0	current	current	157	21.1	control	control
1591	0	59	0	1	current	none	244	24.6	control	control
1592	0	51	0	0	none	none	182	16.8	control	control
1593	0	64	0	0	none	none	230	22.9	control	control
1594	0	58	0	0	current	current	185	22.4	control	control
1595	0	72	0	0	none	none	227	25.6	control	control
1596	0	51	0	0	none	none	195	14.7	control	control
1597	0	46	0	1	none	none	211	26.9	control	control
1598	0	71	0	0	none	none	177	26.2	control	control
1599	0	59	0	1	none	none	235	22.7	control	control
1600	0	64	0	0	none	none	157	22.5	control	control
1601	0	65	0	1	none	none	176	20.3	control	control
1602	0	46	0	0	none	none	212	17.1	control	control
1603	0	69	0	0	none	none	160	20.2	control	control
1604	0	74	0	1	none	none	182	28	control	control
1605	0	53	0	0	none	none	157	24.1	control	control
1606	0	49	0	0	none	none	181	20.9	control	control
1607	0	63	0	1	none	none	174	21	control	control
1608	0	51	0	0	none	none	162	21.2	control	control
1609	0	61	0	0	none	none	222	20.3	control	control
1610	0	45	1	0	none	none	163	21.8	control	control
1611	0	68	0	0	none	none	198	22.9	control	control
1612	0	60	0	0	none	none	244	22	control	control
1613	1	72	0	1	none	none	185	26.1	control	control
1614	0	26	0	0	none	none	151	20.2	control	control
1615	0	66	0	1	none	none	200	27.3	control	control
1616	1	69	0	0	none	none	222	29.1	control	control
1617	0	62	0	1	none	none	231	23.4	control	control
1618	0	60	0	0	current	none	251	21.1	control	control
1619	0	57	0	0	none	none	200	27.4	control	control
1620	0	44	0	0	none	none	225	21.1	control	control
1621	0	56	0	0	current	none	314	29.1	control	control
1622	0	43	0	0	current	none	145	20.6	control	control
1623	1	55	0	0	none	none	225	21.7	control	control
1624	0	49	0	0	none	none	150	19.8	control	control
1625	0	68	1	1	none	ex	201	25.6	control	control
1626	0	42	0	0	current	none	213	22.1	control	control
1627	0	49	0	0	none	none	188	20.3	control	control
1628	1	54	0	0	none	none	160	20.6	control	control
1629	0	35	0	0	current	none	206	22.7	control	control
1630	0	44	0	1	current	none	213	23.5	control	control
1631	0	60	0	0	none	none	259	19.3	control	control
1632	0	58	0	0	none	none	174	19.2	control	control
1633	0	50	0	0	current	none	177	25.9	control	control
1634	0	52	0	0	none	none	159	22.1	control	control
1635	0	50	0	0	none	none	223	26.5	control	control
1636	0	44	0	0	current	none	204	26	control	control
1637	0	54	0	0	none	ex	207	24.1	control	control
1638	0	46	0	0	none	none	192	21.1	control	control
1639	0	51	0	0	none	none	201	20.2	control	control
1640	1	34	0	0	none	none	156	20.6	control	control
1641	0	44	0	0	none	none	167	20.1	control	control
1642	0	50	0	0	none	none	138	23.5	control	control
1643	0	54	0	0	current	none	155	19.3	control	control
1644	0	43	0	0	none	none	154	22.1	control	control
1645	0	75	0	0	none	none	206	20.7	control	control
1646	0	64	0	0	none	none	162	24	control	control
1647	0	50	0	0	none	none	178	24.2	control	control
1648	0	44	0	0	none	none	165	21.6	control	control
1649	0	44	0	0	none	none	188	22.3	control	control
1650	0	29	0	0	none	none	152	19.9	control	control
1651	0	21	0	0	none	none	139	24.2	control	control
1652	0	64	0	1	none	none	244	25.5	control	control
1653	0	86	0	0	current	none	209	22.3	control	control
1654	0	48	0	0	current	none	212	19.5	control	control
1655	0	21	0	0	none	none	183	22.9	control	control
1656	0	45	0	0	current	none	145	19	control	control
1657	0	63	0	0	current	none	164	24.4	control	control
1658	0	53	0	0	current	none	236	26.9	control	control
1659	0	61	0	0	none	none	213	26.3	control	control
1660	0	50	0	0	none	none	116	18.7	control	control
1661	0	47	0	0	none	current	211	16.6	control	control
1662	0	46	0	0	current	none	200	19.5	control	control
1663	0	35	0	0	none	none	164	18.7	control	control
1664	0	42	0	0	none	none	206	23.4	control	control
1665	0	63	0	0	none	none	197	24.8	control	control
1666	0	54	0	0	none	none	151	24.6	control	control
1667	0	68	0	1	none	none	137	22	control	control
1668	0	47	0	0	none	none	160	19.4	control	control
1669	0	40	0	0	none	none	118	21.6	control	control
1670	0	53	1	0	none	none	184	31.2	control	control
1671	0	45	0	0	none	current	191	20.7	control	control
1672	0	74	0	1	none	none	182	26.4	control	control
1673	0	28	0	0	current	current	142	20.4	control	control
1674	0	60	1	1	none	none	231	24.3	control	control
1675	0	64	0	1	none	none	162	20.9	control	control
1676	0	53	0	0	none	none	141	19.2	control	control
1677	0	59	0	1	current	none	191	25.8	control	control
1678	0	22	0	0	current	none	169	21.9	control	control
1679	0	64	0	0	none	none	189	24.6	control	control
1680	0	71	0	0	current	none	276	27.2	control	control
1681	1	60	0	0	none	none	226	19.2	control	control
1682	0	42	0	0	none	none	184	13.8	control	control
1683	0	58	0	0	none	none	199	23.1	control	control
1684	0	48	0	0	current	none	182	25.2	control	control
1685	0	59	1	0	none	none	157	22.2	control	control
1686	0	48	0	0	current	none	173	26.4	control	control
1687	0	57	0	0	current	none	146	22.3	control	control
1688	0	45	0	0	none	none	168	20.7	control	control
1689	0	49	0	0	none	none	186	16	control	control
1690	0	62	0	0	current	none	217	23.4	control	control
1691	0	42	0	0	current	none	191	23.8	control	control
1692	0	55	0	0	current	none	123	23.1	control	control
1693	0	61	0	0	none	none	204	19.6	control	control
1694	0	62	0	0	none	none	176	27.3	control	control
1695	0	58	0	0	current	none	275	24.6	control	control
1696	0	58	0	0	none	none	201	26.6	control	control
1697	0	78	0	1	none	none	173	20.9	control	control
1698	0	43	0	0	none	none	154	23.3	control	control
1699	0	73	0	1	none	none	150	24.3	control	control
1700	0	63	0	1	none	none	158	21.7	control	control
1701	0	44	0	0	none	none	204	21.3	control	control
1702	0	53	0	0	none	none	203	18.9	control	control
1703	0	75	0	1	current	none	182	23.3	control	control
1704	0	58	0	0	none	none	141	17.8	control	control
1705	0	27	0	0	none	none	158	15.4	control	control
1706	0	47	0	0	none	none	162	24.1	control	control
1707	0	63	0	0	none	none	177	26.8	control	control
1708	0	50	0	0	none	none	156	20.2	control	control
1709	0	66	0	1	none	none	251	26.6	control	control
1710	0	48	0	0	none	none	157	20.5	control	control
1711	0	52	0	0	none	none	143	22.7	control	control
1712	0	36	0	0	current	none	196	23.1	control	control
1713	0	54	0	0	none	none	211	20.4	control	control
1714	0	47	0	0	none	none	165	16.7	control	control
1715	0	52	0	0	none	none	187	27.5	control	control
1716	0	82	0	1	none	none	242	28.9	control	control
1717	0	56	0	0	none	none	220	22.9	control	control
1718	0	45	0	0	none	none	212	25.8	control	control
1719	0	49	0	0	none	none	175	22.5	control	control
1720	0	47	0	0	none	none	159	23.1	control	control
1721	1	51	0	0	none	none	167	19.5	control	control
1722	0	74	0	0	none	none	151	19.9	control	control
1723	0	32	0	0	current	ex	153	16.8	control	control
1724	1	50	0	0	none	none	162	21.4	control	control
1725	0	68	1	0	none	none	195	21.6	control	control
1726	0	57	0	0	current	none	172	20.9	control	control
1727	0	53	0	0	none	none	186	18.5	control	control
1728	0	57	0	0	current	none	185	22	control	control
1729	0	62	0	0	current	none	196	18.9	control	control
1730	1	39	0	0	current	none	169	18.8	control	control
1731	0	81	0	0	none	none	197	22.3	control	control
1732	0	46	0	0	none	none	200	16.1	control	control
1733	0	59	0	0	current	none	223	25.3	control	control
1734	0	55	0	0	none	none	212	23	control	control
1735	0	58	0	0	none	none	250	22.5	control	control
1736	0	67	0	0	none	none	187	24.9	control	control
1737	1	61	0	0	none	none	186	23.3	control	control
1738	0	60	0	0	none	none	317	24.4	control	control
1739	0	51	0	0	none	none	182	21.7	control	control
1740	0	48	0	0	none	current	190	20.2	control	control
1741	0	44	1	0	none	none	171	27.7	control	control
1742	0	50	0	0	none	none	149	19.1	control	control
1743	0	51	0	0	none	none	193	19.2	control	control
1744	0	61	0	0	none	none	252	21.4	control	control
1745	0	50	0	0	none	none	193	20.5	control	control
1746	0	52	0	0	none	none	180	23.7	control	control
1747	0	59	0	0	none	none	204	24.7	control	control
1748	0	52	0	0	none	none	155	24.2	control	control
1749	0	46	0	0	none	none	183	28	control	control
1750	0	47	0	0	none	none	165	27.9	control	control
1751	0	63	0	0	none	none	203	21.1	control	control
1752	0	58	0	0	none	none	224	20.3	control	control
1753	0	53	0	0	none	none	135	20.9	control	control
1754	1	56	0	0	none	none	278	22.7	control	control
1755	0	61	0	1	none	none	179	20.9	control	control
1756	0	34	0	0	none	ex	206	26.3	control	control
1757	0	57	0	0	none	none	244	23.4	control	control
1758	0	67	0	0	none	none	263	33.2	control	control
1759	0	52	0	0	none	current	180	23	control	control
1760	0	46	0	0	current	none	138	24.9	control	control
1761	0	51	0	0	none	none	199	28.8	control	control
1762	0	60	0	1	none	none	191	21.9	control	control
1763	0	57	0	1	none	none	217	30	control	control
1764	0	25	0	0	none	none	156	20.7	control	control
1765	0	42	0	0	none	none	174	21.7	control	control
1766	0	87	1	0	none	none	253	21.5	control	control
1767	0	73	0	0	none	none	286	25.6	control	control
1768	1	38	0	0	none	none	150	21.8	control	control
1769	0	49	0	0	current	current	144	21.3	control	control
1770	0	57	0	0	none	none	192	22	control	control
1771	0	60	1	0	none	none	97	22.8	control	control
1772	0	61	0	0	none	none	225	28.9	control	control
1773	0	62	0	0	none	none	171	23.6	control	control
1774	0	79	0	0	none	none	211	20.2	control	control
1775	0	41	0	0	none	none	176	20.4	control	control
1776	0	38	0	0	none	none	147	21.7	control	control
1777	0	69	0	0	none	none	200	20.2	control	control
1778	0	57	0	0	current	none	140	20.7	control	control
1779	0	57	0	0	none	none	227	23.7	control	control
1780	0	58	0	1	current	ex	244	16.9	control	control
1781	0	43	0	0	none	none	219	20.9	control	control
1782	0	50	0	0	current	none	187	23.4	control	control
1783	0	56	0	0	none	none	273	23.9	control	control
1784	0	36	0	0	current	ex	180	20.9	control	control
1785	0	62	1	1	none	none	234	26.9	control	control
1786	0	56	0	0	none	none	174	23.5	control	control
1787	0	64	0	0	none	none	191	19.6	control	control
1788	0	77	0	1	none	none	153	23.7	control	control
1789	0	56	0	1	current	ex	190	23.9	control	control
1790	0	49	0	0	current	none	160	22.3	control	control
1791	0	43	0	0	current	none	166	21.7	control	control
1792	0	55	0	0	none	none	191	23.1	control	control
1793	0	72	0	1	none	none	161	25.3	control	control
1794	0	43	0	0	none	none	179	22	control	control
1795	0	60	0	1	none	none	158	22.6	control	control
1796	0	72	0	0	none	none	165	26.6	control	control
1797	0	30	0	0	current	none	225	26.6	control	control
1798	0	44	0	0	none	none	138	22.1	control	control
1799	1	49	0	0	none	none	161	38.4	control	control
1800	0	73	0	0	none	none	174	20.8	control	control
1801	0	53	0	0	none	none	239	28	control	control
1802	0	42	0	0	none	none	197	17.8	control	control
1803	0	48	0	0	none	none	152	28.2	control	control
1804	0	53	0	0	current	none	235	18.7	control	control
1805	0	53	0	0	none	none	265	22.5	control	control
1806	0	61	0	0	none	current	194	19.5	control	control
1807	0	54	0	0	none	none	215	18.4	control	control
1808	0	45	0	0	none	none	191	20.9	control	control
1809	0	49	0	0	none	current	169	21.3	control	control
1810	0	37	0	0	none	none	198	19.5	control	control
1811	0	53	0	0	none	none	195	21.9	control	control
1812	0	54	0	0	none	none	284	20.6	control	control
1813	0	51	0	0	none	none	138	21.1	control	control
1814	0	49	0	0	none	none	205	20.5	control	control
1815	0	55	0	0	none	current	204	24	control	control
1816	0	51	0	0	none	none	236	22.7	control	control
1817	0	54	0	0	none	none	205	22.7	control	control
1818	0	40	0	0	none	none	160	21.5	control	control
1819	0	52	0	0	current	none	187	27.3	control	control
1820	0	56	0	0	none	none	176	24.1	control	control
1821	0	52	0	0	none	none	165	23.3	control	control
1822	0	28	0	0	none	none	214	19.4	control	control
1823	0	70	0	0	none	ex	241	26.4	control	control
1824	0	48	0	0	none	none	203	21.2	control	control
1825	0	54	0	0	none	none	150	18.5	control	control
1826	0	49	0	0	current	none	186	22.3	control	control
1827	0	54	0	0	none	none	145	20.4	control	control
1828	0	35	0	0	none	none	126	20.3	control	control
1829	0	41	0	0	current	none	158	20.4	control	control
1830	0	50	0	0	none	none	115	19	control	control
1831	0	73	0	0	none	none	236	25.8	control	control
1832	0	54	0	0	none	none	155	25.1	control	control
1833	0	36	0	0	none	none	175	22.3	control	control
1834	0	42	0	0	current	none	144	19.9	control	control
1835	0	53	0	0	none	none	127	21.8	control	control
1836	0	60	0	0	none	none	178	21.1	control	control
1837	0	44	0	0	none	none	217	20.1	control	control
1838	1	71	0	0	none	none	167	19.6	control	control
1839	0	60	0	0	none	none	191	24	control	control
1840	0	58	0	0	none	none	220	21.1	control	control
1841	0	62	0	0	none	none	176	22.8	control	control
1842	0	63	0	0	current	none	228	24.7	control	control
1843	0	85	0	1	none	none	211	24.2	control	control
1844	0	47	0	0	none	none	133	20.2	control	control
1845	0	34	0	0	current	none	198	21.6	control	control
1846	0	55	0	0	none	none	177	19.8	control	control
1847	0	58	0	0	none	none	224	20	control	control
1848	0	45	0	0	none	none	239	19.3	control	control
1849	0	35	0	0	none	none	144	18.1	control	control
1850	0	41	0	1	none	none	191	19.5	control	control
1851	0	59	0	0	none	none	250	21.1	control	control
1852	0	60	0	0	none	none	208	20.6	control	control
1853	0	45	0	0	current	none	177	21.4	control	control
1854	0	38	0	0	current	ex	165	29.8	control	control
1855	0	37	0	0	none	current	185	18.4	control	control
1856	0	52	0	0	none	none	151	17.8	control	control
1857	0	33	0	0	none	none	231	18.8	control	control
1858	0	61	0	0	none	none	279	20.9	control	control
1859	0	55	0	0	none	none	243	20.2	control	control
1860	0	45	0	0	none	none	192	24.2	control	control
1861	0	40	0	0	none	none	167	17	control	control
1862	0	54	0	0	none	none	244	16.6	control	control
1863	0	76	0	0	none	none	184	24.1	control	control
1864	0	43	0	0	none	none	163	19.3	control	control
1865	0	84	0	1	none	none	214	24.8	control	control
1866	0	47	0	0	none	none	180	19.9	control	control
1867	0	63	1	1	none	none	242	21.7	control	control
1868	0	44	0	0	none	none	223	22.2	control	control
1869	0	73	0	0	none	none	218	22.7	control	control
1870	0	30	0	0	none	none	177	18	control	control
1871	0	33	0	0	none	none	129	26.7	control	control
1872	0	56	0	0	none	none	173	18.9	control	control
1873	0	68	0	0	none	none	169	21.7	control	control
1874	0	70	0	0	none	none	252	24	control	control
1875	0	41	0	0	none	none	201	23.1	control	control
1876	0	42	0	0	current	ex	140	20.7	control	control
1877	0	70	0	0	none	none	257	27.8	control	control
1878	0	42	0	0	current	none	165	19.5	control	control
1879	0	22	0	0	none	none	173	19	control	control
1880	0	44	0	0	current	ex	206	19	control	control
1881	0	49	0	0	none	none	202	22	control	control
1882	0	58	0	0	none	none	201	23.6	control	control
1883	0	57	0	0	none	none	277	21.3	control	control
1884	1	57	1	0	none	none	129	20.4	control	control
1885	0	55	0	0	none	ex	195	24.1	control	control
1886	0	51	0	0	none	none	149	19.4	control	control
1887	0	59	0	0	none	none	186	21.1	control	control
1888	0	51	0	0	none	none	208	22.1	control	control
1889	0	57	0	0	none	none	181	21.4	control	control
1890	0	44	0	0	current	ex	149	21.3	control	control
1891	0	45	0	0	none	none	164	22.5	control	control
1892	0	56	0	0	none	none	222	25	control	control
1893	0	51	0	1	none	none	172	21.9	control	control
1894	0	42	0	0	none	ex	181	22	control	control
1895	0	53	0	0	none	none	192	21.5	control	control
1896	0	54	0	0	none	none	230	22.4	control	control
1897	0	60	0	1	none	none	194	24.8	control	control
1898	0	56	0	0	none	none	175	21.4	control	control
1899	0	39	0	0	none	none	181	21	control	control
1900	0	58	0	0	current	none	207	27.5	control	control
1901	0	44	0	0	current	ex	243	15.8	control	control
1902	0	53	0	0	none	none	175	20.4	control	control
1903	0	68	0	1	none	none	145	24.7	control	control
1904	0	49	0	0	none	none	170	19.6	control	control
1905	0	48	0	0	none	none	168	24.3	control	control
1906	0	79	0	0	none	none	236	26.5	control	control
1907	0	41	0	0	none	none	168	23.1	control	control
1908	0	57	0	0	none	none	275	22.8	control	control
1909	0	35	0	0	current	none	164	26.5	control	control
1910	0	56	0	1	current	none	208	28	control	control
1911	0	49	0	0	none	none	139	18.6	control	control
1912	0	46	0	0	none	none	174	23.5	control	control
1913	0	41	0	0	none	none	186	29.7	control	control
1914	0	52	0	0	current	none	264	20.9	control	control
1915	0	67	0	0	none	none	194	22.1	control	control
1916	0	61	0	1	none	none	208	26.9	control	control
1917	0	47	0	0	none	current	220	18.1	control	control
1918	0	77	0	1	none	none	210	23.7	control	control
1919	0	61	0	0	none	none	199	21.6	control	control
1920	0	46	0	0	none	none	209	19.9	control	control
1921	0	62	0	0	none	none	191	21.5	control	control
1922	0	58	0	0	none	none	198	22.8	control	control
1923	0	49	0	0	none	none	211	19.5	control	control
1924	0	40	0	0	none	none	156	20.8	control	control
1925	0	60	0	0	none	none	194	20.3	control	control
1926	0	54	0	0	current	none	187	19.8	control	control
1927	0	48	0	0	current	none	180	17.2	control	control
1928	0	44	0	0	none	none	189	20	control	control
1929	0	45	0	1	none	none	204	26.5	control	control
1930	0	44	0	0	current	none	152	21.3	control	control
1931	0	31	0	0	current	none	186	20.6	control	control
1932	0	60	0	0	none	none	171	27	control	control
1933	0	54	0	0	none	none	189	23.2	control	control
1934	0	62	0	0	none	none	186	22.3	control	control
1935	0	45	0	0	current	none	171	17.6	control	control
1936	0	41	0	0	none	none	219	26.3	control	control
1937	0	41	0	0	current	none	165	17.7	control	control
1938	0	39	0	0	none	none	173	17.2	control	control
1939	0	63	0	0	none	none	213	20.7	control	control
1940	0	51	0	0	current	ex	198	18.5	control	control
1941	0	61	0	0	none	none	249	19.9	control	control
1942	0	53	0	0	none	none	185	25.5	control	control
1943	0	50	0	0	none	none	168	22.8	control	control
1944	0	47	0	0	none	none	197	20.6	control	control
1945	0	73	0	0	none	none	202	22.2	control	control
1946	0	68	0	0	none	none	212	23.9	control	control
1947	0	53	0	0	current	none	232	19.9	control	control
1948	0	58	0	0	none	none	212	23	control	control
1949	0	43	0	0	none	none	151	19.4	control	control
1950	0	48	0	0	none	none	287	25.3	control	control
1951	0	57	0	0	none	none	198	20.2	control	control
1952	0	38	0	0	none	none	198	22.2	control	control
1953	0	55	0	0	none	none	162	25.5	control	control
1954	0	38	0	0	none	none	138	20.8	control	control
1955	0	61	0	0	none	none	189	24.7	control	control
1956	0	28	0	0	none	none	176	20.5	control	control
1957	0	69	0	0	none	none	177	22.3	control	control
1958	0	55	0	0	none	none	218	19.1	control	control
1959	0	54	0	0	none	none	184	22.1	control	control
1960	0	60	0	0	none	none	215	21.5	control	control
1961	0	43	0	0	none	none	128	20	control	control
1962	0	57	0	0	none	none	212	20.4	control	control
1963	0	55	0	0	none	none	211	21.8	control	control
1964	0	39	0	0	none	none	165	21	control	control
1965	0	57	0	0	none	none	274	24	control	control
1966	0	59	0	0	current	none	175	20.2	control	control
1967	0	48	0	1	none	none	168	20.5	control	control
1968	0	44	0	0	none	none	199	20.4	control	control
1969	0	41	0	0	current	ex	126	23.1	control	control
1970	0	47	0	0	current	current	205	20	control	control
1971	0	52	0	0	none	none	185	32.7	control	control
1972	0	54	0	0	none	none	146	18.4	control	control
1973	0	60	0	1	none	none	314	23.9	control	control
1974	0	48	0	0	current	none	203	22.9	control	control
1975	0	51	0	0	none	none	204	23.2	control	control
1976	0	48	0	0	none	none	154	19.2	control	control
1977	0	31	0	0	none	none	134	20.1	control	control
1978	0	45	0	0	none	none	157	19.3	control	control
1979	0	50	0	0	none	none	157	22.6	control	control
1980	0	53	0	0	none	none	182	22.1	control	control
1981	0	41	0	0	none	none	171	19.6	control	control
1982	0	46	0	0	none	none	148	23.2	control	control
1983	0	61	0	0	none	none	147	19.5	control	control
1984	0	71	0	1	none	none	165	26.8	control	control
1985	0	71	0	1	current	none	214	27.1	control	control
1986	0	53	0	0	none	none	182	20.5	control	control
1987	0	61	0	1	none	none	227	23	control	control
1988	0	43	0	0	current	current	150	20.2	control	control
1989	0	75	0	0	current	none	237	25.1	control	control
1990	0	47	0	0	none	none	196	22.6	control	control
1991	0	58	0	0	none	none	194	20.8	control	control
1992	0	57	0	0	none	none	215	27.2	control	control
1993	0	38	0	0	current	none	192	18.3	control	control
1994	0	69	0	0	none	none	275	22.8	control	control
1995	0	73	0	0	current	none	231	22	control	control
1996	0	48	0	0	current	none	115	20.2	control	control
1997	0	46	0	0	none	none	220	23.1	control	control
1998	0	51	0	0	none	none	218	17.1	control	control
1999	0	55	1	0	none	none	173	23.5	control	control
[truncated: 102,497 more rows]
